# Supplementary material for: 11β,17,21-Trihydr­oxy-6α-methyl-3,20-dioxopregna-1,4-dien-21-yl 3-carboxy­propionate
Source: Acta Crystallogr Sect E Struct Rep Online. 2009 Apr 8;65(Pt 5):o987. doi: 10.1107/S1600536809011969 (PMC2977682; doi:10.1107/S1600536809011969)
Supplement: Supplementary file 2 [file e-65-0o987-Isup2.hkl]

# 
# h,k,l, Fc-squared, Fo-squared, sigma(Fo-squared) and status flag 
# 
data_I
_shelx_title ' 134_0m in P2(1)2(1)2(1)' 
_shelx_refln_list_code          4 
_shelx_F_calc_maximum      145.54 
_exptl_crystal_F_000      1016.00 
_reflns_d_resolution_high  0.9013 
 
loop_ 
 _symmetry_equiv_pos_as_xyz 
 'x, y, z' 
 '-x+1/2, -y, z+1/2' 
 '-x, y+1/2, -z+1/2' 
 'x+1/2, -y+1/2, -z' 
 
_cell_length_a     8.3125 
_cell_length_b    10.1765 
_cell_length_c    28.8472 
_cell_angle_alpha  90.000 
_cell_angle_beta   90.000 
_cell_angle_gamma  90.000 
 
_shelx_F_squared_multiplier     1.000 
 
loop_ 
 _refln_index_h 
 _refln_index_k 
 _refln_index_l 
 _refln_F_squared_calc 
 _refln_F_squared_meas 
 _refln_F_squared_sigma 
 _refln_observed_status 
   2   0   0     5441.48     5193.85    164.92 o 
   4   0   0     1105.28     1615.33     51.51 o 
   1   1   0    12374.45    12241.61    513.11 o 
   2   1   0      459.10      428.84      9.75 o 
   3   1   0     3273.94     3186.42     71.40 o 
   4   1   0     2216.50     2307.38     51.87 o 
   5   1   0      614.45      656.83     21.43 o 
   6   1   0      189.87      197.91      5.01 o 
   7   1   0      322.74      291.45      3.86 o 
   8   1   0       15.52       12.77      0.55 o 
   9   1   0       18.26       19.54      0.57 o 
   0   2   0      340.61      323.71     10.46 o 
   3   2   0     4007.52     3707.97     83.06 o 
   4   2   0      256.20      235.81      5.65 o 
   5   2   0      167.75      145.89      3.77 o 
   6   2   0       63.59       63.57      1.41 o 
   7   2   0        1.13        0.79      0.23 o 
   8   2   0       24.15       24.35      0.93 o 
   9   2   0        0.44        2.27      0.23 o 
   1   3   0     2706.22     2728.81     86.48 o 
   3   3   0       51.89       51.92      1.67 o 
   4   3   0       74.64       69.37      2.14 o 
   5   3   0       34.30       25.24      2.07 o 
   6   3   0      639.87      596.33      9.78 o 
   7   3   0       44.92       45.88      1.03 o 
   8   3   0        9.00        9.41      0.43 o 
   0   4   0      290.61      400.85     13.11 o 
   1   4   0      120.92      130.36      4.56 o 
   2   4   0     3154.99     2873.48    400.73 o 
   3   4   0     1316.02     1314.34     32.86 o 
   4   4   0      107.56      128.75      7.29 o 
   5   4   0     1806.66     1676.61     22.76 o 
   6   4   0      282.06      341.83      8.32 o 
   7   4   0        0.88        0.50      0.66 o 
   8   4   0       57.33       53.83      1.12 o 
   1   5   0      230.17      208.47      3.75 o 
   2   5   0     2108.38     2010.71     50.02 o 
   3   5   0       28.07       26.87      0.79 o 
   4   5   0       25.64       30.34      0.70 o 
   5   5   0      858.35      892.07     12.29 o 
   6   5   0        0.83        0.62      0.64 o 
   7   5   0        1.06        2.51      0.30 o 
   8   5   0        1.66        0.73      0.29 o 
   1   6   0      395.67      319.57      5.05 o 
   2   6   0       42.29       34.20      1.09 o 
   3   6   0      419.95      356.74      6.37 o 
   4   6   0        9.70       11.48      0.59 o 
   5   6   0        2.93        2.61      0.24 o 
   6   6   0      236.38      224.94      3.08 o 
   7   6   0        1.80        2.52      0.24 o 
   1   7   0        4.88        4.75      0.39 o 
   2   7   0        0.71        0.43      0.26 o 
   3   7   0       65.24       62.17      1.68 o 
   4   7   0        2.03        2.30      0.24 o 
   5   7   0        2.68        1.87      0.49 o 
   6   7   0       87.72       91.51      2.51 o 
   7   7   0        0.04        1.33      0.19 o 
   0   8   0      135.56      156.45      2.93 o 
   1   8   0        0.95        2.33      0.45 o 
   2   8   0      546.24      515.24      9.09 o 
   3   8   0        1.51        1.59      0.20 o 
   4   8   0       16.04       17.73      0.89 o 
   5   8   0        2.04        2.45      0.22 o 
   6   8   0       32.01       41.33      0.81 o 
   1   9   0        6.85        6.77      0.51 o 
   2   9   0       30.99       27.22      1.19 o 
   3   9   0       28.22       29.36      0.75 o 
   4   9   0      138.84      133.86      5.44 o 
   5   9   0       16.55       20.16      0.53 o 
   0  10   0      158.73      154.53      3.35 o 
   1  10   0       88.05       83.38      1.21 o 
   2  10   0       35.86       32.21      1.34 o 
   3  10   0      208.73      205.85      5.23 o 
   4  10   0      163.00      164.71      3.62 o 
   1  11   0      104.10      102.20      2.28 o 
   2  11   0       25.66       31.87      0.93 o 
   2   0   1     7757.33     7943.45    178.12 o 
   3   0   1      701.41      690.22     15.66 o 
   4   0   1      212.99      284.04      6.69 o 
   5   0   1      515.19      526.71     12.23 o 
   7   0   1       81.58       73.18      2.23 o 
  -9   1   1        7.47        5.83      0.33 o 
  -8   1   1      220.39      219.70      4.57 o 
  -7   1   1      104.62      100.33      1.52 o 
  -6   1   1      110.79      109.81      3.07 o 
  -5   1   1      303.27      335.07     11.43 o 
  -4   1   1     1259.09     1119.02     25.31 o 
  -3   1   1       63.63       49.32      1.54 o 
  -2   1   1     5762.56     5205.32    174.35 o 
  -1   1   1     3052.54     2907.89    125.67 o 
   1   1   1     3027.44     2696.54    187.38 o 
   2   1   1     5744.62     5648.62    123.49 o 
   3   1   1       62.66       49.65      1.37 o 
   4   1   1     1265.49     1116.19     25.31 o 
   5   1   1      302.51      342.31      8.06 o 
   6   1   1      110.94      113.41      3.08 o 
   7   1   1      105.78      102.65      1.79 o 
   8   1   1      219.89      217.60      4.56 o 
  -9   2   1        3.09        4.01      0.29 o 
  -8   2   1        9.96        9.26      0.66 o 
  -7   2   1       43.67       45.07      0.84 o 
  -6   2   1      254.81      241.18      4.26 o 
  -5   2   1       68.26       60.92      2.00 o 
  -4   2   1      669.22      670.51     21.88 o 
  -3   2   1     1065.34     1086.40     24.80 o 
  -2   2   1     2869.14     2785.32     54.47 o 
  -1   2   1     3428.69     3322.93     90.90 o 
   0   2   1     6473.46     7140.62    226.69 o 
   1   2   1     3429.65     3138.77     80.66 o 
   2   2   1     2884.62     2766.75     88.32 o 
   3   2   1     1066.44     1123.42     35.10 o 
   4   2   1      672.47      678.71     21.84 o 
   5   2   1       68.43       60.79      1.86 o 
   6   2   1      254.98      248.80      4.27 o 
   7   2   1       44.39       44.34      0.96 o 
   8   2   1       10.43        9.45      1.38 o 
   9   2   1        3.06        4.35      0.31 o 
  -8   3   1        0.82        0.16      0.20 o 
  -7   3   1       67.75       78.43      1.51 o 
  -6   3   1      214.38      199.45      3.59 o 
  -5   3   1      901.25      812.53     18.69 o 
  -4   3   1       19.56       22.78      0.99 o 
  -3   3   1     2547.53     2619.58     67.07 o 
  -2   3   1     3499.47     3430.02    108.56 o 
  -1   3   1     1699.83     1612.59     50.33 o 
   0   3   1     1775.63     1697.13     47.67 o 
   1   3   1     1692.25     1554.04     50.35 o 
   2   3   1     3502.12     3426.21    108.61 o 
   3   3   1     2540.33     2757.64     52.87 o 
   4   3   1       19.41       25.85      1.04 o 
   5   3   1      903.45      811.22     13.28 o 
   6   3   1      215.15      201.79      5.13 o 
   7   3   1       67.42       79.20      1.79 o 
   8   3   1        0.83        0.38      0.20 o 
  -8   4   1       41.07       41.36      0.94 o 
  -7   4   1       51.08       55.37      1.17 o 
  -6   4   1      250.53      219.30      5.55 o 
  -5   4   1       65.39       57.09      1.52 o 
  -4   4   1      129.94      135.50      2.64 o 
  -3   4   1      803.12      837.29     21.34 o 
  -2   4   1     2017.67     1982.57     48.12 o 
  -1   4   1     1406.27     1451.13     46.04 o 
   0   4   1      883.09      817.84     18.58 o 
   1   4   1     1417.25     1440.65     46.09 o 
   2   4   1     2013.42     1910.72     37.91 o 
   3   4   1      800.44      857.77     21.34 o 
   4   4   1      130.29      139.21      6.60 o 
   5   4   1       64.76       55.93      1.34 o 
   6   4   1      253.31      216.07      3.93 o 
   7   4   1       51.32       53.00      1.15 o 
   8   4   1       41.43       41.84      0.94 o 
  -8   5   1       56.76       66.68      1.68 o 
  -7   5   1       18.12       18.43      0.62 o 
  -6   5   1      121.80      129.19      4.46 o 
  -5   5   1      181.73      151.10      2.42 o 
  -4   5   1       42.87       49.71      0.96 o 
  -3   5   1      656.93      640.17     20.21 o 
  -2   5   1      538.24      558.50     14.09 o 
  -1   5   1      508.20      491.35     19.76 o 
   0   5   1     2350.74     2441.21     52.67 o 
   1   5   1      503.90      500.56     10.34 o 
   2   5   1      537.40      546.31     14.07 o 
   3   5   1      660.06      649.65     11.13 o 
   4   5   1       42.79       47.61      1.41 o 
   5   5   1      184.79      155.19      2.43 o 
   6   5   1      121.55      129.72      1.60 o 
   7   5   1       18.65       20.38      1.25 o 
   8   5   1       56.34       66.61      1.67 o 
  -7   6   1       29.51       33.89      0.61 o 
  -6   6   1        4.34        3.06      0.23 o 
  -5   6   1       26.25       28.12      0.57 o 
  -4   6   1       72.75       68.81      1.60 o 
  -3   6   1      101.77       95.82      2.02 o 
  -2   6   1      188.36      198.85      3.28 o 
  -1   6   1      428.05      391.60      6.09 o 
   0   6   1        0.43        0.59      0.25 o 
   1   6   1      425.24      387.79      9.30 o 
   2   6   1      186.61      196.41      3.68 o 
   3   6   1      101.37       95.17      2.30 o 
   4   6   1       73.75       68.62      1.59 o 
   5   6   1       26.37       28.72      0.63 o 
   6   6   1        4.48        3.15      0.24 o 
   7   6   1       29.58       33.86      0.62 o 
  -7   7   1       12.45       15.14      0.49 o 
  -6   7   1       29.59       33.76      1.49 o 
  -5   7   1       49.99       44.06      0.98 o 
  -4   7   1       11.03       13.58      0.54 o 
  -3   7   1       20.11       27.64      0.89 o 
  -2   7   1      155.52      150.84      4.96 o 
  -1   7   1       38.33       33.77      1.08 o 
   0   7   1      197.23      195.29      2.86 o 
   1   7   1       38.11       32.74      0.76 o 
   2   7   1      154.59      145.50      2.90 o 
   3   7   1       20.31       26.67      1.79 o 
   4   7   1       11.27       12.73      0.44 o 
   5   7   1       50.31       44.42      0.87 o 
   6   7   1       29.66       34.96      1.54 o 
   7   7   1       12.50       14.84      0.51 o 
  -6   8   1       14.46       17.48      0.66 o 
  -5   8   1        5.16        5.93      0.69 o 
  -4   8   1       40.44       44.40      0.80 o 
  -3   8   1       47.69       46.08      0.75 o 
  -2   8   1      158.43      144.06      2.88 o 
  -1   8   1        9.66        7.50      0.48 o 
   0   8   1      183.51      160.07      2.99 o 
   1   8   1        9.55        7.65      0.66 o 
   2   8   1      157.39      141.86      2.87 o 
   3   8   1       48.29       46.43      0.75 o 
   4   8   1       40.39       43.86      0.80 o 
   5   8   1        4.88        5.85      0.35 o 
   6   8   1       14.31       16.54      0.91 o 
  -5   9   1       62.83       72.80      1.24 o 
  -4   9   1       38.75       42.43      0.76 o 
  -3   9   1       57.12       46.48      0.82 o 
  -2   9   1       18.70       19.87      0.85 o 
  -1   9   1      147.38      139.24      2.01 o 
   0   9   1       26.13       28.70      0.54 o 
   1   9   1      147.24      138.46      2.76 o 
   2   9   1       18.32       18.99      1.03 o 
   3   9   1       56.68       45.95      1.13 o 
   4   9   1       38.32       40.68      0.75 o 
   5   9   1       62.34       71.80      1.24 o 
  -4  10   1        0.35        0.15      0.29 o 
  -3  10   1       62.08       74.25      2.36 o 
  -2  10   1       74.23       74.37      1.64 o 
  -1  10   1       62.55       61.81      0.87 o 
   0  10   1      266.87      270.35      3.93 o 
   1  10   1       62.43       60.82      1.09 o 
   3  10   1       62.15       81.63      2.40 o 
   4  10   1        0.41        0.04      0.29 o 
  -2  11   1        1.93        2.45      0.30 o 
  -1  11   1       38.33       36.56      1.03 o 
   0  11   1      128.43      152.66      2.25 o 
   1  11   1       38.63       37.13      1.03 o 
   2  11   1        2.00        1.83      0.29 o 
   0   0   2     6968.80     7445.14    304.11 o 
   1   0   2     1462.93     1402.71     44.46 o 
   3   0   2      985.08     1103.29     24.88 o 
   4   0   2      467.64      398.99      9.26 o 
   5   0   2      153.92      158.64      5.69 o 
   6   0   2      119.80      100.55      2.81 o 
   7   0   2      158.60      127.83      3.46 o 
  -9   1   2        2.51        2.37      0.22 o 
  -8   1   2       88.91       84.07      1.93 o 
  -7   1   2      267.83      244.70      3.28 o 
  -6   1   2       67.73       61.92      1.97 o 
  -5   1   2      343.40      345.83     11.87 o 
  -4   1   2      624.88      596.02     18.96 o 
  -3   1   2     1201.17     1195.51     26.67 o 
  -2   1   2     8026.33     7408.75    174.09 o 
  -1   1   2     8104.29     8472.57    202.58 o 
   0   1   2     2808.52     2400.17     96.70 o 
   1   1   2     8087.25     7495.81    258.19 o 
   2   1   2     8032.24     7969.41    178.46 o 
   3   1   2     1194.09     1169.14     26.68 o 
   4   1   2      621.07      575.90     13.37 o 
   5   1   2      345.18      357.87      8.39 o 
   6   1   2       66.91       63.87      1.99 o 
   7   1   2      268.93      241.36      3.89 o 
   8   1   2       90.01       83.42      2.52 o 
  -9   2   2       18.92       25.35      0.74 o 
  -8   2   2        9.52       10.41      0.45 o 
  -7   2   2       37.57       37.66      0.75 o 
  -6   2   2      144.30      129.35      2.46 o 
  -5   2   2       96.87       85.26      3.42 o 
  -4   2   2      333.24      322.02      6.61 o 
  -3   2   2     2949.85     3042.47     95.17 o 
  -2   2   2      587.92      551.06     14.36 o 
  -1   2   2     4601.15     4347.52    105.17 o 
   0   2   2     1574.18     1589.71     50.48 o 
   1   2   2     4596.71     4033.80    248.06 o 
   2   2   2      589.25      536.86     17.69 o 
   3   2   2     2962.03     2957.85     95.16 o 
   4   2   2      332.11      329.21     10.79 o 
   5   2   2       96.51       90.20      1.73 o 
   6   2   2      144.49      129.64      3.52 o 
   7   2   2       36.90       36.58      0.85 o 
   8   2   2        9.48       11.97      0.45 o 
   9   2   2       18.97       24.59      0.71 o 
  -8   3   2       19.35       20.70      0.61 o 
  -7   3   2       67.40       68.33      1.34 o 
  -6   3   2      237.29      226.29      5.22 o 
  -5   3   2       63.55       59.66      1.86 o 
  -4   3   2       25.57       38.26      1.37 o 
  -3   3   2      617.85      618.10     15.40 o 
  -1   3   2     2013.82     1743.52     56.47 o 
   0   3   2      219.35      240.25      5.60 o 
   1   3   2     2005.64     1815.44     56.56 o 
   2   3   2      722.69      685.34     22.03 o 
   3   3   2      619.42      610.48     22.37 o 
   4   3   2       25.81       37.86      2.18 o 
   5   3   2       63.07       58.67      1.31 o 
   6   3   2      236.92      236.98      4.15 o 
   7   3   2       66.11       66.61      1.36 o 
   8   3   2       19.35       20.87      0.60 o 
  -8   4   2       15.79       14.69      0.52 o 
  -7   4   2      170.33      157.04      2.65 o 
  -6   4   2       65.74       62.57      1.44 o 
  -5   4   2       96.71      109.62      1.81 o 
  -4   4   2      108.38      107.73      2.20 o 
  -3   4   2      119.56      110.86      3.20 o 
  -2   4   2      378.82      366.73      9.57 o 
   0   4   2      301.00      293.88      9.78 o 
   1   4   2     1778.01     1800.99     57.32 o 
   2   4   2      377.35      377.80      7.55 o 
   3   4   2      117.18      111.87      2.51 o 
   4   4   2      106.22      115.60     11.52 o 
   5   4   2       97.23      109.23      1.80 o 
   6   4   2       64.49       62.49      1.46 o 
   7   4   2      170.09      150.58      2.64 o 
   8   4   2       15.91       13.87      0.97 o 
  -8   5   2        1.67        1.71      0.33 o 
  -7   5   2       22.10       19.10      0.63 o 
  -6   5   2      608.10      589.08      9.15 o 
  -5   5   2       14.65       16.24      0.57 o 
  -4   5   2      128.12      130.14      2.07 o 
  -3   5   2      539.80      493.07      8.57 o 
  -2   5   2     1193.93     1143.48     28.42 o 
  -1   5   2     2043.27     2070.99     52.87 o 
   0   5   2       67.57       71.98      1.80 o 
   1   5   2     2040.17     2021.28     40.29 o 
   2   5   2     1192.44     1127.00     22.40 o 
   3   5   2      540.41      489.83      8.56 o 
   4   5   2      128.64      131.30      2.07 o 
   5   5   2       15.54       18.20      0.63 o 
   6   5   2      608.45      593.10      6.45 o 
   7   5   2       22.10       18.85      1.11 o 
   8   5   2        1.74        1.98      0.33 o 
  -7   6   2       45.20       39.41      1.48 o 
  -6   6   2       79.02       77.79      1.47 o 
  -5   6   2      143.17      150.71      2.68 o 
  -4   6   2       48.13       46.05      1.21 o 
  -3   6   2      345.68      332.39      6.01 o 
  -2   6   2      953.67      986.12     14.88 o 
  -1   6   2     1418.44     1379.95     20.61 o 
   0   6   2       19.67       19.10      1.62 o 
   1   6   2     1421.80     1369.38     17.25 o 
   2   6   2      957.20      981.45     16.79 o 
   3   6   2      344.22      336.16      6.00 o 
   4   6   2       47.59       46.09      2.23 o 
   5   6   2      142.94      145.50      2.35 o 
   6   6   2       79.09       78.69      1.25 o 
   7   6   2       44.70       39.24      0.68 o 
  -7   7   2       11.45       13.40      0.47 o 
  -6   7   2      146.49      158.61      4.41 o 
  -5   7   2      178.83      161.82      2.78 o 
  -4   7   2       33.47       35.08      0.76 o 
  -3   7   2       19.35       18.87      0.74 o 
  -2   7   2      278.54      248.43      4.60 o 
  -1   7   2      456.77      477.54      9.09 o 
   0   7   2      123.08      110.13      2.15 o 
   1   7   2      456.28      458.33      5.62 o 
   2   7   2      277.41      249.40      4.59 o 
   3   7   2       20.30       23.27      0.79 o 
   4   7   2       34.21       37.15      0.77 o 
   5   7   2      178.62      165.77      2.79 o 
   6   7   2      145.13      155.37      3.22 o 
   7   7   2       11.60       13.24      0.48 o 
  -6   8   2        0.14        0.34      0.17 o 
  -5   8   2        9.42       11.15      0.38 o 
  -4   8   2       92.27       93.84      1.39 o 
  -3   8   2       32.63       29.06      0.57 o 
  -2   8   2       34.41       32.80      1.00 o 
  -1   8   2       47.51       50.85      1.25 o 
   0   8   2       62.53       73.83      2.96 o 
   1   8   2       48.05       50.23      1.23 o 
   2   8   2       34.26       33.07      1.00 o 
   3   8   2       32.27       28.60      0.62 o 
   4   8   2       91.96       94.45      1.39 o 
   5   8   2        9.60       11.62      0.38 o 
   6   8   2        0.14        0.78      0.17 o 
  -5   9   2       16.50       15.90      0.55 o 
  -4   9   2       50.17       52.12      0.87 o 
  -3   9   2      114.23      115.10      1.63 o 
  -2   9   2       98.63      103.24      2.12 o 
  -1   9   2       15.22       15.53      0.47 o 
   0   9   2      164.76      178.43      2.10 o 
   1   9   2       14.67       15.74      0.54 o 
   2   9   2       99.25       99.74      2.96 o 
   3   9   2      114.12      115.78      2.02 o 
   4   9   2       49.12       49.49      1.23 o 
   5   9   2       16.62       16.86      0.72 o 
  -4  10   2       28.57       28.59      0.94 o 
  -3  10   2        3.03        3.55      0.53 o 
  -2  10   2       55.95       48.17      1.22 o 
  -1  10   2       31.99       34.54      0.69 o 
   0  10   2       28.70       31.01      0.71 o 
   1  10   2       32.20       34.15      0.71 o 
   3  10   2        2.83        2.26      0.49 o 
   4  10   2       28.58       28.49      0.93 o 
  -2  11   2       56.08       56.15      1.41 o 
  -1  11   2       13.80       16.88      0.63 o 
   0  11   2       37.06       35.22      0.67 o 
   1  11   2       13.72       16.41      0.63 o 
   2  11   2       56.62       56.27      1.41 o 
   1   0   3     4166.73     4447.38    111.24 o 
   2   0   3     8831.10     8626.68    756.05 o 
   3   0   3     1132.82     1118.04     35.70 o 
   4   0   3     1289.54     1449.04     32.70 o 
   5   0   3      506.39      467.34     15.49 o 
   6   0   3        0.28        0.37      0.33 o 
   7   0   3      180.22      187.83      4.79 o 
   8   0   3       27.54       17.10      0.60 o 
  -8   1   3       55.45       56.01      1.38 o 
  -7   1   3       77.00       72.23      1.17 o 
  -6   1   3        9.94       10.79      0.75 o 
  -5   1   3      263.18      273.88      9.66 o 
  -4   1   3      474.13      418.41     13.89 o 
  -3   1   3      169.16      184.66      4.40 o 
  -2   1   3     4525.15     4342.69    102.70 o 
  -1   1   3     9961.19    10235.41    421.89 o 
   0   1   3        3.70        4.07      0.41 o 
   1   1   3     9986.49     9648.41    318.72 o 
   2   1   3     4539.74     4512.90    139.93 o 
   3   1   3      170.68      186.80      4.42 o 
   4   1   3      481.26      424.45      9.80 o 
   5   1   3      262.62      288.52      5.63 o 
   6   1   3        9.83       11.83      0.78 o 
   7   1   3       76.95       73.17      1.62 o 
   8   1   3       55.27       55.96      1.10 o 
  -9   2   3        2.01        2.70      0.26 o 
  -8   2   3       42.92       31.57      0.78 o 
  -7   2   3      124.39      114.11      1.71 o 
  -6   2   3        5.77        6.21      0.61 o 
  -5   2   3      226.88      212.95      4.28 o 
  -4   2   3      351.18      348.95      7.27 o 
  -3   2   3      737.59      804.45     25.82 o 
  -2   2   3     2323.53     2418.59     59.56 o 
  -1   2   3     1746.23     1690.08     69.06 o 
   0   2   3    20692.05    21974.39    696.42 o 
   1   2   3     1723.64     1665.85     77.20 o 
   2   2   3     2316.84     2342.55     75.96 o 
   3   2   3      737.29      801.66     25.80 o 
   4   2   3      354.14      372.12     11.90 o 
   5   2   3      223.18      209.28      3.32 o 
   6   2   3        5.98        5.61      0.62 o 
   7   2   3      125.34      115.48      2.02 o 
   8   2   3       42.59       32.35      1.37 o 
   9   2   3        2.09        3.13      0.25 o 
  -8   3   3        9.73       10.75      0.46 o 
  -7   3   3       87.12       90.81      1.43 o 
  -6   3   3      315.85      303.37      5.75 o 
  -5   3   3       23.24       22.73      1.04 o 
  -4   3   3      225.05      229.46      6.26 o 
  -3   3   3      547.41      574.34     14.95 o 
  -1   3   3     1473.72     1410.50     57.50 o 
   0   3   3      340.03      292.12      9.60 o 
   1   3   3     1471.51     1462.88     45.74 o 
   2   3   3      716.99      675.07     21.73 o 
   3   3   3      547.17      603.41     16.18 o 
   4   3   3      226.34      238.83      4.94 o 
   5   3   3       22.28       23.43      0.97 o 
   6   3   3      313.53      305.66      5.31 o 
   7   3   3       86.67       90.64      1.68 o 
   8   3   3        9.81       11.83      0.50 o 
  -8   4   3       46.06       53.43      1.13 o 
  -7   4   3       83.33      105.57      1.92 o 
  -6   4   3      312.85      295.80      6.08 o 
  -5   4   3      136.88      121.17      2.45 o 
  -4   4   3       78.37      104.53      6.65 o 
  -3   4   3      657.62      676.12     16.99 o 
  -2   4   3      370.91      409.56     10.57 o 
  -1   4   3     5111.13     5381.09    166.73 o 
   0   4   3       38.86       41.41      1.25 o 
   1   4   3     5131.27     5146.21    166.70 o 
   2   4   3      376.12      415.81      8.34 o 
   3   4   3      658.01      675.40     27.93 o 
   4   4   3       80.20      101.61      2.56 o 
   5   4   3      136.19      123.13      2.36 o 
   6   4   3      313.52      304.01      5.26 o 
   7   4   3       83.48      102.97      2.19 o 
   8   4   3       46.31       54.69      1.41 o 
  -8   5   3       62.93       66.49      1.71 o 
  -7   5   3       11.95       10.66      0.63 o 
  -6   5   3      140.55      138.96      2.49 o 
  -5   5   3        4.48        5.28      0.37 o 
  -4   5   3      225.48      221.48      3.27 o 
  -3   5   3      940.04      947.90     16.20 o 
  -2   5   3      510.25      579.69     14.66 o 
  -1   5   3      531.86      587.16     11.70 o 
   0   5   3      111.52      100.04      2.27 o 
   1   5   3      529.18      575.88     11.68 o 
   2   5   3      513.56      574.00     11.55 o 
   3   5   3      935.84      947.87     34.96 o 
   4   5   3      223.70      215.41      4.07 o 
   5   5   3        4.34        6.14      0.71 o 
   6   5   3      140.90      144.06      1.74 o 
   7   5   3       12.11       10.42      0.30 o 
   8   5   3       63.13       69.77      1.71 o 
  -6   6   3        5.73        6.07      0.37 o 
  -5   6   3      174.54      166.58      2.11 o 
  -4   6   3      121.91      115.79      2.37 o 
  -3   6   3      461.85      467.74     12.21 o 
  -2   6   3      642.19      669.37     10.13 o 
  -1   6   3      537.67      506.64      9.44 o 
   0   6   3        0.44        3.34      0.36 o 
   1   6   3      538.35      505.11      6.53 o 
   2   6   3      646.07      657.43      9.19 o 
   3   6   3      459.77      455.31      6.47 o 
   4   6   3      122.05      112.30      2.36 o 
   5   6   3      173.96      164.74      2.88 o 
   6   6   3        5.75        7.92      0.40 o 
   7   6   3       21.05       27.24      0.53 o 
  -7   7   3       10.41       10.51      0.40 o 
  -6   7   3       20.51       18.21      0.67 o 
  -5   7   3       90.18       78.14      1.51 o 
  -4   7   3      158.94      163.98      2.41 o 
  -3   7   3      146.20      140.77      2.81 o 
  -2   7   3       64.18       64.21      1.63 o 
  -1   7   3      155.81      169.01      4.33 o 
   0   7   3      360.10      363.29      5.54 o 
   1   7   3      156.09      164.53      2.19 o 
   2   7   3       65.31       62.87      1.48 o 
   3   7   3      145.51      138.41      2.80 o 
   4   7   3      159.46      163.86      4.03 o 
   5   7   3       89.89       79.68      1.52 o 
   6   7   3       20.33       19.58      0.58 o 
   7   7   3       10.39       10.69      0.42 o 
  -6   8   3       18.63       22.71      0.73 o 
  -5   8   3       63.33       62.13      1.32 o 
  -4   8   3       34.55       38.45      0.73 o 
  -3   8   3      169.69      167.07      2.05 o 
  -2   8   3       28.31       36.31      1.06 o 
  -1   8   3       12.69       12.13      0.61 o 
   0   8   3      389.83      367.35      6.29 o 
   1   8   3       13.03       13.28      0.48 o 
   2   8   3       28.25       35.04      1.04 o 
   3   8   3      168.02      167.95      2.05 o 
   4   8   3       34.41       37.76      0.73 o 
   5   8   3       63.94       62.66      1.16 o 
   6   8   3       19.23       22.67      0.55 o 
  -5   9   3       31.72       35.55      0.74 o 
  -4   9   3       40.00       37.67      0.71 o 
  -3   9   3      143.75      137.24      1.89 o 
  -2   9   3       78.63       81.01      2.16 o 
  -1   9   3      174.40      181.71      2.55 o 
   0   9   3       11.54       10.38      0.46 o 
   1   9   3      175.43      182.68      2.98 o 
   2   9   3       78.10       82.74      2.51 o 
   3   9   3      144.10      139.13      3.02 o 
   4   9   3       40.43       38.28      0.70 o 
   5   9   3       32.16       35.25      0.73 o 
  -4  10   3       57.75       62.52      1.62 o 
  -3  10   3       32.30       39.33      1.48 o 
  -2  10   3       14.89       18.54      1.00 o 
  -1  10   3       19.44       22.07      0.64 o 
   0  10   3      482.08      467.68      5.06 o 
   1  10   3       18.94       21.70      0.54 o 
   4  10   3       58.65       64.26      1.63 o 
  -1  11   3        3.89        2.92      0.31 o 
   0  11   3       66.74       64.57      1.06 o 
   1  11   3        3.87        3.49      0.33 o 
   0   0   4     5244.50     5710.77    228.94 o 
   1   0   4      563.06      619.84     19.75 o 
   3   0   4     4379.45     4524.34    101.30 o 
   4   0   4      403.36      321.31     10.71 o 
   5   0   4        6.03        8.48      0.49 o 
   6   0   4       23.30       17.05      0.89 o 
   7   0   4      393.29      350.19      8.35 o 
   8   0   4       96.65      101.94      1.78 o 
  -9   1   4        1.56        2.97      0.25 o 
  -8   1   4        3.27        2.27      0.27 o 
  -7   1   4      110.22      107.59      1.62 o 
  -6   1   4      114.64      103.13      2.92 o 
  -5   1   4       93.53       91.22      3.60 o 
  -4   1   4     1791.81     1984.85     63.10 o 
  -3   1   4      114.28      105.79      3.81 o 
  -2   1   4      664.98      648.52     14.84 o 
  -1   1   4    20644.96    18237.60    403.78 o 
   0   1   4     7384.24     7745.06    191.62 o 
   1   1   4    20567.30    20301.53    596.43 o 
   2   1   4      659.87      675.60     21.07 o 
   3   1   4      112.17      110.11      3.83 o 
   4   1   4     1786.19     1975.36     63.10 o 
   5   1   4       93.03       91.48      2.08 o 
   6   1   4      113.74      105.11      2.92 o 
   7   1   4      110.57      108.83      1.90 o 
   8   1   4        3.23        2.08      0.23 o 
  -8   2   4       94.45       93.50      1.86 o 
  -7   2   4      184.72      189.74      2.64 o 
  -6   2   4      593.90      544.05      9.03 o 
  -5   2   4      100.05       95.69      2.17 o 
  -4   2   4      253.72      239.49      5.04 o 
  -3   2   4       89.87      106.64      3.67 o 
  -2   2   4     2249.83     2333.73     58.97 o 
  -1   2   4     1754.73     1794.83     38.21 o 
   0   2   4     8377.41     8309.83    263.29 o 
   1   2   4     1759.72     1835.97     45.01 o 
   2   2   4     2259.94     2430.77     75.28 o 
   3   2   4       89.52       94.64      3.62 o 
   4   2   4      256.22      247.51      8.25 o 
   5   2   4       98.74       94.78      1.68 o 
   6   2   4      595.92      553.12      9.18 o 
   7   2   4      185.85      189.43      3.13 o 
   8   2   4       93.66       94.84      3.08 o 
   9   2   4       32.93       35.66      0.90 o 
  -8   3   4       38.83       43.45      0.97 o 
  -7   3   4       21.36       22.20      0.56 o 
  -6   3   4      173.71      163.52      3.09 o 
  -5   3   4      767.69      747.55     12.77 o 
  -4   3   4      189.28      188.20      5.16 o 
  -3   3   4      147.25      141.91      4.20 o 
  -1   3   4     2878.00     2951.96    117.82 o 
   0   3   4      714.52      683.16     21.99 o 
   1   3   4     2878.85     2929.35     93.24 o 
   2   3   4     2869.47     2834.16     89.92 o 
   3   3   4      147.90      163.22      3.35 o 
   4   3   4      189.02      190.22      3.81 o 
   5   3   4      770.76      744.29     10.96 o 
   6   3   4      176.39      173.30      3.15 o 
   7   3   4       21.19       21.04      0.64 o 
   8   3   4       38.50       44.46      0.96 o 
  -8   4   4        7.64        5.41      0.35 o 
  -7   4   4       30.61       26.79      0.76 o 
  -6   4   4      118.33      113.67      2.26 o 
  -5   4   4      152.23      150.84      2.94 o 
  -4   4   4      278.26      262.31      5.05 o 
  -3   4   4      144.02      171.37      4.82 o 
  -1   4   4      425.30      432.11     10.87 o 
   0   4   4      450.16      532.47     17.35 o 
   1   4   4      424.10      412.71     13.90 o 
   2   4   4      969.18      999.45     23.82 o 
   3   4   4      144.92      181.12      4.25 o 
   4   4   4      279.05      267.97      4.25 o 
   5   4   4      151.51      150.94      3.84 o 
   6   4   4      118.23      112.69      2.27 o 
   7   4   4       30.32       26.74      0.65 o 
   8   4   4        7.82        5.42      0.34 o 
  -8   5   4       25.51       26.64      0.89 o 
  -7   5   4        2.24        1.84      0.28 o 
  -6   5   4       33.06       34.66      0.79 o 
  -5   5   4      223.14      213.35      4.01 o 
  -4   5   4      121.91      130.00      2.91 o 
  -3   5   4      733.92      688.65     20.75 o 
  -2   5   4      137.65      128.84      2.90 o 
  -1   5   4      536.58      489.13      9.84 o 
   0   5   4      302.97      306.23      6.31 o 
   1   5   4      534.61      486.27      9.83 o 
   2   5   4      136.80      127.55      2.86 o 
   3   5   4      737.59      671.75     13.67 o 
   4   5   4      122.53      129.50      2.05 o 
   5   5   4      221.73      213.98      3.26 o 
   6   5   4       33.40       34.60      0.62 o 
   7   5   4        2.37        2.48      0.18 o 
   8   5   4       25.88       26.30      0.88 o 
  -7   6   4       11.25        9.19      0.74 o 
  -6   6   4      173.36      177.79      2.90 o 
  -5   6   4      117.33      132.84      1.95 o 
  -4   6   4       89.19       89.38      1.95 o 
  -3   6   4      227.78      224.41      4.18 o 
  -2   6   4      513.96      468.31      6.05 o 
  -1   6   4      556.59      531.80      8.15 o 
   0   6   4      158.17      167.88      6.66 o 
   1   6   4      555.00      526.91      6.82 o 
   2   6   4      513.42      463.68      6.14 o 
   3   6   4      225.73      223.82      3.32 o 
   4   6   4       88.03       87.56      1.93 o 
   5   6   4      117.50      131.36      1.99 o 
   6   6   4      173.14      174.57      2.93 o 
   7   6   4       10.76        8.26      0.29 o 
  -7   7   4        2.73        3.18      0.23 o 
  -6   7   4       13.65       14.05      0.57 o 
  -5   7   4       62.42       67.46      1.32 o 
  -4   7   4       88.51       87.11      1.43 o 
  -3   7   4      120.27      117.20      2.46 o 
  -2   7   4      246.43      243.64      4.54 o 
  -1   7   4      123.55      127.30      3.40 o 
   0   7   4       20.36       23.31      0.90 o 
   1   7   4      123.13      121.83      1.70 o 
   2   7   4      247.39      246.58      3.13 o 
   3   7   4      122.17      118.90      1.95 o 
   4   7   4       88.30       87.82      1.44 o 
   5   7   4       61.47       65.33      2.95 o 
   6   7   4       13.29       13.87      0.49 o 
   7   7   4        2.73        2.89      0.23 o 
  -6   8   4       17.58       21.73      0.53 o 
  -5   8   4       10.01       11.85      0.39 o 
  -4   8   4       79.70       70.72      1.12 o 
  -3   8   4       74.46       72.12      1.03 o 
  -2   8   4      123.79      114.31      3.32 o 
  -1   8   4       57.67       49.18      1.25 o 
   0   8   4      134.49      117.49      2.33 o 
   1   8   4       58.74       49.73      1.23 o 
   2   8   4      126.02      118.61      1.96 o 
   3   8   4       73.92       70.93      1.02 o 
   4   8   4       79.82       69.72      1.11 o 
   5   8   4        9.94       12.71      1.07 o 
   6   8   4       17.83       21.95      0.54 o 
  -5   9   4       31.55       31.58      0.68 o 
  -4   9   4       24.96       20.88      0.50 o 
  -3   9   4        8.87        9.32      0.50 o 
  -2   9   4      166.78      147.33      2.86 o 
  -1   9   4       55.16       57.62      1.03 o 
   0   9   4       79.94       81.32      1.10 o 
   1   9   4       55.07       58.95      1.22 o 
   2   9   4      166.12      150.01      4.03 o 
   3   9   4        9.16        9.64      0.44 o 
   4   9   4       24.77       20.00      0.55 o 
   5   9   4       31.34       30.56      1.39 o 
  -4  10   4       83.95       97.40      2.29 o 
  -3  10   4       58.72       55.87      1.86 o 
  -2  10   4       75.18       80.33      2.45 o 
  -1  10   4        7.39       11.17      0.44 o 
   0  10   4      144.00      140.48      1.69 o 
   1  10   4        7.44       10.66      0.55 o 
   4  10   4       84.38       97.25      2.29 o 
  -1  11   4        5.78        6.46      0.42 o 
   0  11   4       13.14       15.84      0.40 o 
   1  11   4        5.82        5.83      0.41 o 
   1   0   5      397.34      493.56     15.78 o 
   2   0   5     5432.24     5463.40    173.29 o 
   3   0   5     4708.99     5096.83    114.30 o 
   4   0   5     2922.95     3120.09     99.08 o 
   5   0   5       58.79       44.56      2.25 o 
   6   0   5        5.07        2.85      0.47 o 
   7   0   5        6.42       10.87      0.57 o 
   8   0   5       31.50       39.16      0.86 o 
  -9   1   5       29.53       29.95      0.81 o 
  -8   1   5       14.89       13.40      0.49 o 
  -7   1   5       63.79       52.37      1.09 o 
  -6   1   5      274.35      302.43      5.17 o 
  -5   1   5      652.97      544.89     18.33 o 
  -4   1   5      313.55      366.00     11.89 o 
  -3   1   5     1800.98     1861.99     59.39 o 
  -2   1   5      109.52      112.35      3.91 o 
  -1   1   5     1879.07     1880.57     48.17 o 
   0   1   5    21181.13    20258.32    469.79 o 
   1   1   5     1888.05     1997.56     60.17 o 
   2   1   5      109.73      116.79      3.94 o 
   3   1   5     1808.21     1872.08     59.40 o 
   4   1   5      314.06      347.61     11.85 o 
   5   1   5      652.00      559.24      8.86 o 
   6   1   5      275.07      302.60      5.25 o 
   7   1   5       63.65       54.48      1.51 o 
   8   1   5       14.83       13.65      0.34 o 
  -8   2   5      115.60      131.04      1.91 o 
  -7   2   5       46.74       48.47      1.17 o 
  -6   2   5      204.72      197.10      3.55 o 
  -5   2   5       39.09       39.63      1.37 o 
  -4   2   5     1113.56     1073.76     21.22 o 
  -3   2   5       70.77       86.86      2.75 o 
  -2   2   5     1017.60     1050.71     26.42 o 
  -1   2   5     5693.79     5693.45    120.29 o 
   0   2   5      355.14      427.10     13.80 o 
   1   2   5     5711.86     5778.50    181.27 o 
   2   2   5     1024.65     1069.20     33.81 o 
   3   2   5       71.32       79.47      3.10 o 
   4   2   5     1117.77     1075.26     34.53 o 
   5   2   5       37.55       37.19      0.84 o 
   6   2   5      206.02      198.31      4.75 o 
   7   2   5       46.65       50.14      1.56 o 
   8   2   5      116.49      132.21      2.25 o 
  -8   3   5       35.49       43.89      0.97 o 
  -7   3   5       33.50       28.40      0.64 o 
  -6   3   5      309.10      292.43      5.12 o 
  -5   3   5      392.83      378.84      9.05 o 
  -4   3   5       66.59       76.62      2.47 o 
  -3   3   5      284.38      275.78      5.77 o 
  -2   3   5     1971.02     2033.39     83.25 o 
  -1   3   5      101.74       95.86      2.69 o 
   0   3   5      646.92      743.26     23.91 o 
   1   3   5      103.01      101.22      3.50 o 
   2   3   5     1971.10     2127.94     66.15 o 
   3   3   5      281.63      285.10      5.77 o 
   4   3   5       66.54       78.99      2.13 o 
   5   3   5      395.24      375.73      5.74 o 
   6   3   5      310.62      303.27      5.21 o 
   7   3   5       33.02       27.28      0.65 o 
   8   3   5       35.69       43.01      0.95 o 
  -8   4   5        3.18        3.74      0.38 o 
  -7   4   5      137.36      127.70      2.26 o 
  -6   4   5      145.73      122.18      1.84 o 
  -5   4   5      311.21      312.79      5.64 o 
  -4   4   5       90.19       85.13      1.80 o 
  -3   4   5      426.27      400.52     10.48 o 
  -2   4   5      575.01      631.52     16.38 o 
  -1   4   5     3073.05     3278.48     81.05 o 
   0   4   5      200.31      200.64      6.90 o 
   1   4   5     3070.72     3229.07     71.61 o 
   2   4   5      573.69      656.23     12.92 o 
   3   4   5      424.78      410.35      8.37 o 
   4   4   5       90.44       87.18      1.34 o 
   5   4   5      312.36      311.72      5.40 o 
   6   4   5      144.91      124.50      1.86 o 
   7   4   5      137.53      126.55      1.66 o 
   8   4   5        3.24        3.71      0.37 o 
  -8   5   5        9.33        9.19      0.53 o 
  -7   5   5        0.21       -0.20      0.22 o 
  -6   5   5       56.45       51.24      1.00 o 
  -5   5   5       52.61       42.32      1.18 o 
  -4   5   5       50.27       40.82      0.87 o 
  -3   5   5       45.72       46.07      0.89 o 
  -2   5   5      251.21      255.16      5.28 o 
  -1   5   5       91.78       86.63      2.02 o 
   0   5   5      395.52      370.33      8.26 o 
   1   5   5       89.56       82.76      3.17 o 
   2   5   5      250.93      244.62      5.24 o 
   3   5   5       45.39       43.00      0.96 o 
   4   5   5       49.55       40.54      0.99 o 
   5   5   5       52.65       44.16      0.94 o 
   6   5   5       56.05       49.19      0.85 o 
   7   5   5        0.27        0.26      0.13 o 
   8   5   5        9.27        9.19      0.53 o 
  -7   6   5        9.36       13.54      0.85 o 
  -6   6   5       69.16       69.38      1.31 o 
  -5   6   5      213.60      225.60      4.45 o 
  -4   6   5       33.32       40.45      1.13 o 
  -3   6   5      192.16      176.31      3.35 o 
  -2   6   5      223.45      197.21      2.73 o 
  -1   6   5        8.32       10.90      0.64 o 
   0   6   5       69.84       82.96      1.55 o 
   1   6   5        8.04       11.18      0.38 o 
   2   6   5      225.68      195.47      2.38 o 
   3   6   5      193.67      174.05      2.67 o 
   4   6   5       33.18       42.06      0.90 o 
   5   6   5      214.58      225.83      3.60 o 
   6   6   5       69.62       68.27      1.34 o 
   7   6   5        9.43       13.29      0.39 o 
  -7   7   5        0.34        0.23      0.15 o 
  -6   7   5       52.62       45.23      1.18 o 
  -5   7   5      158.33      163.83      2.78 o 
  -4   7   5       17.39       15.87      0.49 o 
  -3   7   5      176.95      188.50      3.60 o 
  -2   7   5      283.06      269.97      4.92 o 
  -1   7   5        9.76        9.65      0.75 o 
   0   7   5        1.40        3.64      1.09 o 
   1   7   5       10.05       10.52      0.48 o 
   2   7   5      280.38      265.29      3.37 o 
   3   7   5      177.65      183.61      2.85 o 
   4   7   5       17.57       17.58      1.31 o 
   5   7   5      158.80      164.57      3.00 o 
   6   7   5       52.40       45.66      0.98 o 
   7   7   5        0.37       -0.14      0.14 o 
  -6   8   5       54.85       52.92      0.96 o 
  -5   8   5       19.33       18.89      0.47 o 
  -4   8   5      158.68      152.17      2.07 o 
  -3   8   5       21.69       17.87      0.76 o 
  -2   8   5       12.51       15.47      0.90 o 
  -1   8   5       42.10       39.56      1.09 o 
   0   8   5      146.68      135.74      2.62 o 
   1   8   5       42.04       39.51      1.08 o 
   2   8   5       12.60       14.86      0.74 o 
   3   8   5       21.54       17.16      0.40 o 
   4   8   5      158.71      149.88      2.06 o 
   5   8   5       18.87       18.37      0.71 o 
   6   8   5       54.74       52.21      0.96 o 
  -5   9   5       36.82       35.56      0.74 o 
  -4   9   5        4.36        3.23      0.28 o 
  -3   9   5        6.38        6.22      0.27 o 
  -2   9   5       45.07       40.68      1.12 o 
  -1   9   5      226.90      217.61      2.99 o 
   0   9   5       52.37       49.77      0.77 o 
   1   9   5      226.63      218.02      2.98 o 
   2   9   5       45.64       41.91      1.55 o 
   3   9   5        6.16        6.39      0.48 o 
   4   9   5        4.21        3.29      0.26 o 
   5   9   5       36.54       35.98      1.38 o 
  -4  10   5        1.43        0.85      0.29 o 
  -3  10   5        3.79        3.70      0.52 o 
  -2  10   5        1.70        3.20      0.52 o 
  -1  10   5       19.69       19.51      0.45 o 
   0  10   5       42.22       42.76      0.89 o 
   1  10   5       19.88       20.69      0.88 o 
  -1  11   5        7.91        7.60      0.44 o 
   0  11   5       90.12      107.83      1.63 o 
   1  11   5        7.87        6.97      0.44 o 
   0   0   6     1476.40     1160.99     46.46 o 
   1   0   6        0.05        1.85      0.27 o 
   2   0   6       17.31       19.66      0.92 o 
   3   0   6      285.06      315.94     10.42 o 
   4   0   6       29.81       49.97      2.15 o 
   5   0   6       74.43       68.74      1.29 o 
   6   0   6        1.18        0.40      0.38 o 
   7   0   6      115.00       98.34      1.57 o 
   8   0   6       26.29       21.57      0.60 o 
   9   0   6       12.48       10.95      0.41 o 
  -9   1   6        3.62        4.65      0.33 o 
  -8   1   6       15.82       22.01      0.63 o 
  -7   1   6       64.32       67.25      1.33 o 
  -6   1   6       44.48       38.68      1.97 o 
  -5   1   6       38.85       34.92      0.95 o 
  -4   1   6     1884.18     1792.46     56.01 o 
  -3   1   6      893.16      991.97     31.79 o 
  -2   1   6      516.33      483.29     15.89 o 
  -1   1   6     2427.38     2343.35     42.23 o 
   0   1   6     1372.68     1390.81     29.53 o 
   1   1   6     2432.72     2606.36     75.80 o 
   2   1   6      518.35      504.03     15.94 o 
   3   1   6      889.52      991.86     31.79 o 
   4   1   6     1871.26     1734.80     34.41 o 
   5   1   6       38.63       34.15      0.88 o 
   6   1   6       45.66       46.33      4.54 o 
   7   1   6       64.15       71.54      2.30 o 
   8   1   6       16.31       22.92      0.46 o 
  -8   2   6        2.54        2.91      0.25 o 
  -7   2   6        0.07        0.31      0.20 o 
  -6   2   6       13.89       22.81      0.76 o 
  -5   2   6       11.17       11.90      0.60 o 
  -4   2   6      609.07      566.39     11.39 o 
  -3   2   6     2461.78     2431.91     48.13 o 
  -2   2   6     4121.67     4330.57    108.46 o 
  -1   2   6     4036.61     3985.47     70.55 o 
   0   2   6       10.64        9.93      0.66 o 
   1   2   6     4031.99     4030.58    126.37 o 
   2   2   6     4130.34     4420.38    138.29 o 
   3   2   6     2462.32     2514.13     78.26 o 
   4   2   6      609.75      570.87     18.57 o 
   5   2   6       11.72       13.20      0.48 o 
   6   2   6       13.26       22.25      0.76 o 
   7   2   6        0.06        0.30      0.20 o 
   8   2   6        2.52        3.00      0.27 o 
  -8   3   6       33.34       37.89      1.99 o 
  -7   3   6      111.30      110.01      1.67 o 
  -6   3   6      116.17      110.14      2.21 o 
  -5   3   6      386.75      368.05      6.53 o 
  -4   3   6      155.68      133.08      2.99 o 
  -3   3   6      483.66      521.81     10.49 o 
  -2   3   6      605.33      675.13     28.03 o 
  -1   3   6     2172.07     2108.53     52.26 o 
   0   3   6      566.96      562.50     18.26 o 
   1   3   6     2150.44     2076.23     66.69 o 
   2   3   6      610.11      702.53     13.78 o 
   3   3   6      483.98      525.72     13.30 o 
   4   3   6      155.06      133.44      2.83 o 
   5   3   6      390.34      368.46      6.27 o 
   6   3   6      115.64      112.27      2.24 o 
   7   3   6      110.44      108.87      1.37 o 
   8   3   6       33.30       37.11      0.86 o 
  -8   4   6       28.18       36.31      1.08 o 
  -7   4   6        1.51        0.55      0.21 o 
  -6   4   6      102.68      102.55      1.57 o 
  -5   4   6       91.13      102.25      2.13 o 
  -4   4   6        1.06        1.35      0.38 o 
  -3   4   6      523.67      564.14     14.16 o 
  -2   4   6     2374.49     2526.11     64.26 o 
  -1   4   6     1345.83     1396.76     24.60 o 
   0   4   6     1920.33     2217.22     70.59 o 
   1   4   6     1350.93     1375.66     27.38 o 
   2   4   6     2393.49     2632.59     50.69 o 
   3   4   6      524.58      554.55     21.53 o 
   4   4   6        1.04        1.74      0.20 o 
   5   4   6       91.08      100.36      2.03 o 
   6   4   6      101.91       99.32      1.29 o 
   7   4   6        1.56        0.85      0.17 o 
   8   4   6       28.36       36.30      1.07 o 
  -8   5   6       32.34       35.70      1.05 o 
  -7   5   6        5.91        5.66      0.38 o 
  -6   5   6      418.27      432.02      4.35 o 
  -5   5   6       89.93       90.81      1.98 o 
  -4   5   6       11.58       14.90      0.70 o 
  -3   5   6      119.75      136.02      2.44 o 
  -2   5   6       39.59       44.91      0.98 o 
  -1   5   6      328.85      313.42      6.46 o 
   0   5   6      345.28      336.63      6.87 o 
   1   5   6      330.42      312.97      6.45 o 
   2   5   6       41.35       47.45      2.81 o 
   3   5   6      122.61      135.77      2.33 o 
   4   5   6       11.40       14.35      0.49 o 
   5   5   6       88.95       88.64      1.57 o 
   6   5   6      417.08      424.06      4.74 o 
   7   5   6        5.85        5.11      0.23 o 
   8   5   6       32.45       33.97      1.01 o 
  -6   6   6       71.90       69.17      1.31 o 
  -5   6   6      237.88      233.32      4.50 o 
  -4   6   6       74.56       77.92      1.76 o 
  -3   6   6       92.70       91.14      1.56 o 
  -2   6   6      435.41      401.02      5.18 o 
  -1   6   6      306.27      271.87      5.50 o 
   0   6   6        3.55        4.20      0.31 o 
   1   6   6      308.91      273.33      4.37 o 
   2   6   6      433.11      389.72      4.51 o 
   3   6   6       92.49       89.50      1.33 o 
   4   6   6       74.26       76.18      1.38 o 
   5   6   6      236.52      231.03      3.27 o 
   6   6   6       71.87       69.24      1.35 o 
   7   6   6       84.96       87.29      2.76 o 
  -7   7   6        4.54        2.07      0.21 o 
  -6   7   6       28.44       26.37      0.79 o 
  -5   7   6       75.46       69.84      1.70 o 
  -4   7   6       55.82       51.46      0.97 o 
  -3   7   6      335.70      336.39      9.70 o 
  -2   7   6      400.72      401.72      7.07 o 
  -1   7   6      311.60      309.23      6.27 o 
   0   7   6       56.95       41.18      1.07 o 
   1   7   6      309.58      306.63      4.46 o 
   2   7   6      395.48      391.85      4.86 o 
   3   7   6      336.19      334.95      4.85 o 
   4   7   6       55.86       50.77      0.78 o 
   5   7   6       75.11       67.92      1.37 o 
   6   7   6       28.86       24.52      0.81 o 
   7   7   6        4.68        2.66      0.23 o 
  -6   8   6       18.30       16.93      0.47 o 
  -5   8   6       25.80       25.04      0.62 o 
  -4   8   6      105.24      114.59      1.88 o 
  -3   8   6       67.53       77.80      1.09 o 
  -2   8   6       39.06       39.88      1.10 o 
  -1   8   6       10.10        7.29      1.44 o 
   0   8   6      137.98      148.97      2.84 o 
   1   8   6       10.13        7.37      0.50 o 
   2   8   6       39.16       40.70      0.79 o 
   3   8   6       66.88       76.38      0.98 o 
   4   8   6      104.69      115.59      1.64 o 
   5   8   6       26.18       24.42      0.61 o 
   6   8   6       18.22       16.37      0.75 o 
  -5   9   6       40.72       44.56      0.85 o 
  -4   9   6        5.69        9.59      0.36 o 
  -3   9   6       24.35       25.92      0.51 o 
  -2   9   6       18.15       23.56      0.82 o 
  -1   9   6      214.07      205.43      2.84 o 
   0   9   6       33.78       32.98      0.59 o 
   1   9   6      214.86      206.74      2.83 o 
   2   9   6       17.95       24.31      1.14 o 
   3   9   6       24.15       26.88      0.81 o 
   4   9   6        5.41       10.17      0.55 o 
   5   9   6       40.44       44.51      1.56 o 
  -2  10   6        1.15        0.64      0.38 o 
  -1  10   6       58.15       56.50      0.89 o 
   0  10   6      161.40      169.30      1.98 o 
   1  10   6       57.47       55.96      0.87 o 
   2  10   6        1.11        1.49      0.41 o 
  -1  11   6       13.66       15.83      0.59 o 
   0  11   6        0.71        1.51      0.16 o 
   1  11   6       13.72       15.28      0.59 o 
   1   0   7     1746.25     1575.44     36.79 o 
   2   0   7       71.83       86.14      3.06 o 
   3   0   7      809.91      865.25     27.79 o 
   4   0   7       10.56       14.51      1.03 o 
   5   0   7       61.58       53.13      1.27 o 
   6   0   7      120.61      136.62      2.12 o 
   7   0   7        0.02        0.07      0.22 o 
   8   0   7        7.06        6.38      0.36 o 
  -8   1   7        5.10        5.81      0.34 o 
  -7   1   7      158.74      151.59      2.58 o 
  -6   1   7       57.55       58.22      1.33 o 
  -5   1   7      127.30       90.58      1.61 o 
  -4   1   7      526.12      548.71     10.83 o 
  -3   1   7     1047.27     1311.64     40.90 o 
  -2   1   7     1711.33     1668.76     53.44 o 
  -1   1   7      406.95      422.28      8.38 o 
   0   1   7       34.97       45.31      3.43 o 
   1   1   7      403.80      443.02     13.84 o 
   2   1   7     1709.55     1694.20     53.46 o 
   3   1   7     1039.92     1247.70     40.88 o 
   4   1   7      518.44      531.69     10.83 o 
   5   1   7      125.91       89.45      1.61 o 
   6   1   7       56.47       57.51      1.09 o 
   7   1   7      159.23      152.15      2.01 o 
   8   1   7        5.30        6.64      0.29 o 
  -8   2   7       84.74       83.54      1.71 o 
  -7   2   7      191.57      177.53      2.52 o 
  -6   2   7       51.21       51.31      1.23 o 
  -5   2   7       12.12       17.34      0.91 o 
  -4   2   7      153.37      199.74      4.20 o 
  -3   2   7      278.99      321.84      6.66 o 
  -2   2   7     1565.88     1571.56     39.61 o 
  -1   2   7     4796.64     4805.67     85.32 o 
   0   2   7     3633.80     3534.25    157.97 o 
   1   2   7     4800.45     5128.18    154.47 o 
   2   2   7     1567.38     1630.78     50.65 o 
   3   2   7      281.35      336.70     10.88 o 
   4   2   7      151.85      192.09      3.98 o 
   5   2   7       12.03       16.19      0.53 o 
   6   2   7       49.81       48.71      1.23 o 
   7   2   7      191.57      179.51      2.19 o 
   8   2   7       84.53       83.95      1.19 o 
  -8   3   7       40.64       39.81      0.90 o 
  -7   3   7        4.09        4.80      0.31 o 
  -6   3   7      327.69      335.89      5.75 o 
  -5   3   7      231.58      220.19      4.10 o 
  -4   3   7      647.13      696.22     10.52 o 
  -3   3   7     2221.76     2318.86     46.66 o 
  -2   3   7     3235.30     3428.17     61.24 o 
  -1   3   7     2611.17     2620.05     65.46 o 
   0   3   7     1436.00     1562.04     49.79 o 
   1   3   7     2598.99     2651.80     83.56 o 
   2   3   7     3236.75     3558.06     68.17 o 
   3   3   7     2208.67     2324.99     45.52 o 
   4   3   7      647.18      686.41     13.15 o 
   5   3   7      233.32      221.97      3.94 o 
   6   3   7      328.16      338.18      5.85 o 
   7   3   7        4.13        5.02      0.29 o 
   8   3   7       40.79       38.78      0.70 o 
  -8   4   7       18.51       24.94      0.85 o 
  -7   4   7        2.82        4.20      0.30 o 
  -6   4   7       61.76       65.47      1.14 o 
  -5   4   7       86.13       76.29      1.58 o 
  -4   4   7      155.81      159.45      2.46 o 
  -3   4   7        2.13        3.44      0.47 o 
  -2   4   7      840.39      868.84     17.45 o 
  -1   4   7     1847.72     1990.00     38.51 o 
   0   4   7      125.72      158.63      3.40 o 
   1   4   7     1848.39     1937.47     38.50 o 
   2   4   7      838.46      894.68     25.06 o 
   3   4   7        1.84        4.98      0.56 o 
   4   4   7      156.56      160.64      2.26 o 
   5   4   7       86.27       78.01      1.66 o 
   6   4   7       61.27       65.48      0.92 o 
   7   4   7        2.72        3.76      0.20 o 
   8   4   7       18.48       23.93      0.81 o 
  -8   5   7       25.31       28.03      0.90 o 
  -7   5   7       13.40       12.52      0.53 o 
  -6   5   7      217.01      223.32      3.14 o 
  -5   5   7       46.60       52.58      1.36 o 
  -4   5   7      372.01      351.48      6.19 o 
  -3   5   7        1.39        1.23      0.32 o 
  -2   5   7       87.34       79.97      1.26 o 
  -1   5   7      162.50      139.83      3.82 o 
   0   5   7      768.76      744.69     14.84 o 
   1   5   7      161.14      138.54      9.65 o 
   2   5   7       88.15       84.45      1.51 o 
   3   5   7        1.64        1.92      0.42 o 
   4   5   7      370.75      342.78      4.96 o 
   5   5   7       46.91       54.35      1.09 o 
   6   5   7      215.54      225.15      2.41 o 
   7   5   7       13.38       13.10      0.33 o 
   8   5   7       25.63       27.89      0.88 o 
  -7   6   7        0.09        0.12      0.16 o 
  -6   6   7       37.99       42.87      0.91 o 
  -5   6   7      226.85      227.68      3.73 o 
  -4   6   7       48.27       43.19      0.93 o 
  -3   6   7      108.42      102.54      1.71 o 
  -2   6   7      120.08      116.05      1.74 o 
  -1   6   7      214.11      183.38      3.86 o 
   0   6   7       35.82       37.69      0.87 o 
   1   6   7      216.84      184.10      2.56 o 
   2   6   7      120.87      116.17      1.52 o 
   3   6   7      106.79       99.28      1.70 o 
   4   6   7       48.82       41.55      0.92 o 
   5   6   7      226.46      227.34      3.21 o 
   6   6   7       37.31       42.37      1.12 o 
   7   6   7        0.08        0.15      0.14 o 
  -6   7   7       16.69       17.04      0.63 o 
  -5   7   7       16.76       17.26      0.70 o 
  -4   7   7      114.03       91.69      1.49 o 
  -3   7   7      336.74      338.97      4.93 o 
  -2   7   7      186.75      205.08      3.91 o 
  -1   7   7       60.91       68.32      1.51 o 
   0   7   7      410.54      429.28      7.25 o 
   1   7   7       60.29       65.94      1.24 o 
   2   7   7      188.77      206.88      2.69 o 
   3   7   7      335.12      336.81      6.92 o 
   4   7   7      113.41       92.14      1.13 o 
   5   7   7       16.63       17.06      0.58 o 
   6   7   7       16.37       17.10      0.64 o 
  -6   8   7       15.85       18.86      0.48 o 
  -5   8   7       26.42       33.83      0.74 o 
  -4   8   7       53.96       56.37      0.96 o 
  -3   8   7      226.89      186.84      2.27 o 
  -2   8   7        4.20        4.26      0.30 o 
  -1   8   7       62.24       63.70      1.50 o 
   0   8   7      212.86      190.20      3.51 o 
   1   8   7       61.22       65.09      1.26 o 
   2   8   7        4.17        5.62      1.04 o 
   3   8   7      227.35      188.14      2.36 o 
   4   8   7       55.11       58.97      0.96 o 
   5   8   7       26.67       32.64      0.73 o 
   6   8   7       15.62       18.24      0.68 o 
  -5   9   7        1.35        2.27      0.22 o 
  -4   9   7       32.89       39.54      0.80 o 
  -3   9   7       61.23       72.12      1.19 o 
  -2   9   7       79.71       91.99      1.95 o 
  -1   9   7      124.59      125.52      2.11 o 
   0   9   7       61.87       60.14      0.88 o 
   1   9   7      125.40      125.29      1.83 o 
   2   9   7       79.32       91.12      1.92 o 
   3   9   7       61.65       73.35      1.33 o 
   4   9   7       32.38       38.08      0.78 o 
   5   9   7        1.45        2.44      0.22 o 
  -2  10   7       10.17        7.53      0.68 o 
  -1  10   7       37.41       36.46      0.64 o 
   0  10   7        8.68       14.52      0.40 o 
   1  10   7       36.72       33.79      0.84 o 
   2  10   7       10.12        7.91      0.66 o 
   0  11   7        0.18        0.28      0.14 o 
   0   0   8     4094.51     4114.40    248.34 o 
   1   0   8     5608.95     5253.63    198.29 o 
   2   0   8       22.79       21.45      1.05 o 
   3   0   8        7.98       12.74      0.85 o 
   4   0   8     2957.71     3089.46     98.21 o 
   5   0   8       12.54       16.91      0.53 o 
   6   0   8       68.87       66.03      1.20 o 
   7   0   8       24.85       20.90      0.53 o 
   8   0   8      153.35      156.84      2.61 o 
  -8   1   8       71.90       88.69      2.43 o 
  -7   1   8       52.55       58.38      1.21 o 
  -6   1   8        0.48        0.20      0.20 o 
  -5   1   8      320.48      357.72      4.55 o 
  -4   1   8      388.99      406.41      8.28 o 
  -3   1   8      186.49      190.16      3.99 o 
  -2   1   8      427.98      454.27     14.75 o 
  -1   1   8       44.86       38.57      0.81 o 
   0   1   8      251.56      200.09      4.36 o 
   1   1   8       44.84       40.95      1.17 o 
   2   1   8      427.83      456.41     14.76 o 
   3   1   8      187.89      189.03      3.99 o 
   4   1   8      391.49      407.02      8.28 o 
   5   1   8      319.43      353.05      5.40 o 
   6   1   8        0.39        0.41      0.24 o 
   7   1   8       52.58       59.62      0.77 o 
   8   1   8       72.11       86.88      1.40 o 
  -8   2   8       14.12       13.89      0.51 o 
  -7   2   8        4.72        6.02      0.46 o 
  -6   2   8      103.26       95.84      1.96 o 
  -5   2   8       39.07       42.10      1.37 o 
  -4   2   8      239.15      245.70      3.95 o 
  -3   2   8     1313.29     1396.46     31.65 o 
  -2   2   8     1204.85     1293.45     32.60 o 
  -1   2   8     1120.86     1167.21     20.78 o 
   0   2   8     3029.82     2934.17     88.87 o 
   1   2   8     1103.00     1227.57     37.60 o 
   2   2   8     1207.58     1338.29     41.72 o 
   3   2   8     1331.99     1415.73     27.73 o 
   4   2   8      241.33      247.87      3.95 o 
   5   2   8       38.45       42.58      1.06 o 
   6   2   8      104.81       95.79      1.98 o 
   7   2   8        4.67        6.53      0.26 o 
   8   2   8       14.07       13.03      0.37 o 
  -8   3   8       81.61       76.65      1.44 o 
  -7   3   8        4.18        6.46      0.34 o 
  -6   3   8       44.69       45.04      1.17 o 
  -5   3   8      149.55      154.63      2.42 o 
  -4   3   8      178.92      162.84      2.28 o 
  -3   3   8     1323.80     1440.22     28.82 o 
  -2   3   8     3650.95     4149.58     70.34 o 
  -1   3   8      154.58      153.54      9.20 o 
   0   3   8      896.94      882.87     22.09 o 
   1   3   8      153.17      152.97      5.26 o 
   2   3   8     3642.92     4366.71     82.58 o 
   3   3   8     1325.17     1488.26     28.82 o 
   4   3   8      178.83      161.79      3.42 o 
   5   3   8      149.76      155.85      2.43 o 
   6   3   8       43.97       46.20      1.60 o 
   7   3   8        4.26        5.46      0.24 o 
   8   3   8       81.21       74.72      1.09 o 
  -8   4   8       28.58       32.81      1.00 o 
  -7   4   8       34.88       37.02      1.33 o 
  -6   4   8      283.64      293.80      3.93 o 
  -5   4   8      361.02      349.84      6.11 o 
  -4   4   8      333.47      333.54      4.83 o 
  -3   4   8       10.43       20.47      0.81 o 
  -2   4   8      509.03      535.34     10.79 o 
  -1   4   8       73.18       70.76      1.33 o 
   0   4   8      716.59      716.11     14.25 o 
   1   4   8       75.12       71.49      1.99 o 
   2   4   8      504.41      536.90     10.76 o 
   3   4   8       10.44       19.85      0.57 o 
   4   4   8      334.64      336.70      4.44 o 
   5   4   8      361.57      349.53      6.01 o 
   6   4   8      282.18      291.47      3.31 o 
   7   4   8       35.77       37.90      0.61 o 
   8   4   8       28.50       31.71      0.96 o 
  -7   5   8        1.06        3.65      0.39 o 
  -6   5   8       79.04       80.05      1.48 o 
  -5   5   8       18.32       13.18      0.65 o 
  -4   5   8      441.22      454.88      6.43 o 
  -3   5   8       45.00       52.91      0.83 o 
  -2   5   8      209.99      205.72      3.41 o 
  -1   5   8      190.94      212.72      3.44 o 
   0   5   8       95.93       80.40      1.94 o 
   1   5   8      192.68      215.86      3.46 o 
   2   5   8      210.40      208.51      4.19 o 
   3   5   8       46.01       56.02      0.95 o 
   4   5   8      437.86      450.60     10.31 o 
   5   5   8       18.61       14.17      0.90 o 
   6   5   8       79.86       81.59      1.10 o 
   7   5   8        1.01        2.76      0.24 o 
  -7   6   8       62.55       69.37      1.55 o 
  -6   6   8       49.36       43.07      0.92 o 
  -5   6   8      145.24      154.18      2.62 o 
  -4   6   8       13.97       19.31      2.61 o 
  -3   6   8      282.52      256.90      3.82 o 
  -2   6   8      143.90      157.84      2.47 o 
  -1   6   8      585.09      595.96      7.47 o 
   0   6   8      201.64      214.89      2.94 o 
   1   6   8      581.28      599.82      7.63 o 
   2   6   8      146.59      160.61      2.12 o 
   3   6   8      281.09      257.47      3.27 o 
   4   6   8       13.85       18.00      0.63 o 
   5   6   8      148.09      155.33      2.29 o 
   6   6   8       48.44       42.36      0.99 o 
   7   6   8       62.35       68.62      1.18 o 
  -6   7   8        5.59        5.43      0.36 o 
  -5   7   8      149.08      131.95      2.95 o 
  -4   7   8      160.28      174.37      2.54 o 
  -3   7   8       24.03       24.14      1.37 o 
  -2   7   8      221.77      238.10      4.39 o 
  -1   7   8      405.88      426.91      7.16 o 
   0   7   8       41.78       38.32      1.05 o 
   1   7   8      406.01      420.08      6.01 o 
   2   7   8      219.34      231.94      3.51 o 
   3   7   8       23.62       22.20      0.57 o 
   4   7   8      160.26      173.60      1.92 o 
   5   7   8      149.00      133.10      2.33 o 
   6   7   8        5.53        5.98      0.42 o 
  -6   8   8       13.13       10.89      0.35 o 
  -5   8   8        2.48        2.38      0.25 o 
  -4   8   8       56.25       67.95      1.08 o 
  -3   8   8      298.38      268.31      2.83 o 
  -2   8   8      520.75      498.12      5.40 o 
  -1   8   8      129.52      123.38      2.45 o 
   0   8   8      177.53      179.87      3.35 o 
   1   8   8      128.10      122.80      2.05 o 
   2   8   8      522.59      501.77      5.75 o 
   3   8   8      298.33      266.05      2.91 o 
   4   8   8       56.63       67.62      1.07 o 
   5   8   8        2.44        1.80      0.23 o 
   6   8   8       13.00        9.93      0.36 o 
  -5   9   8        3.41        6.30      0.30 o 
  -4   9   8       17.53       12.33      0.39 o 
  -3   9   8        3.08        3.97      0.31 o 
  -2   9   8       13.84       17.30      1.03 o 
  -1   9   8      101.44       92.69      1.22 o 
   0   9   8       16.73       20.43      0.45 o 
   1   9   8      102.26       94.00      1.44 o 
   2   9   8       13.72       17.77      0.82 o 
   3   9   8        3.05        4.42      0.56 o 
   4   9   8       17.39       12.58      0.41 o 
   5   9   8        3.42        5.61      0.41 o 
  -2  10   8       11.13       13.58      0.50 o 
  -1  10   8        5.39        6.80      0.28 o 
   0  10   8        7.48        5.08      0.25 o 
   1  10   8        5.54        7.29      0.40 o 
   2  10   8       10.90       13.14      0.79 o 
   1   0   9     3066.51     3051.40     64.69 o 
   2   0   9     1320.27     1462.12     46.56 o 
   3   0   9      145.38      168.76      2.81 o 
   4   0   9      132.10      166.68      5.93 o 
   5   0   9      135.80      145.83      2.41 o 
   6   0   9        6.32        4.04      1.14 o 
   7   0   9       37.14       51.73      0.75 o 
   8   0   9       25.69       30.60      0.74 o 
  -8   1   9       18.35       13.77      0.50 o 
  -7   1   9      240.47      233.55      3.77 o 
  -6   1   9       54.56       45.88      0.94 o 
  -5   1   9       14.05       10.89      0.62 o 
  -4   1   9      428.76      374.95      5.77 o 
  -3   1   9        3.92        4.05      0.42 o 
  -2   1   9     1527.08     1658.77     54.03 o 
  -1   1   9      935.71     1023.86     18.26 o 
   0   1   9     2632.68     2455.70     52.09 o 
   1   1   9      943.09     1053.69     25.87 o 
   2   1   9     1538.69     1738.87     54.10 o 
   3   1   9        3.94        3.51      0.60 o 
   4   1   9      428.07      367.87      5.77 o 
   5   1   9       13.86       10.19      0.45 o 
   6   1   9       54.78       46.57      0.95 o 
   7   1   9      238.94      231.59      2.42 o 
   8   1   9       18.39       14.05      0.39 o 
  -8   2   9        4.92        5.93      0.35 o 
  -7   2   9        1.84        2.09      0.24 o 
  -6   2   9       73.99       78.88      1.39 o 
  -5   2   9       18.92       18.62      0.68 o 
  -4   2   9      106.98      100.21      1.79 o 
  -3   2   9       16.21       20.14      0.73 o 
  -2   2   9        7.40       12.07      0.66 o 
  -1   2   9     3599.51     3884.89     81.80 o 
   0   2   9      460.70      505.25     12.81 o 
   1   2   9     3606.67     3879.67    122.78 o 
   2   2   9        6.70       11.17      0.49 o 
   3   2   9       16.30       21.46      0.72 o 
   4   2   9      108.77      100.41      1.90 o 
   5   2   9       19.00       19.69      0.57 o 
   6   2   9       75.37       78.38      1.71 o 
   7   2   9        1.99        2.54      0.33 o 
   8   2   9        5.13        6.20      0.62 o 
  -8   3   9        9.88        9.76      0.44 o 
  -7   3   9       75.67       72.32      1.89 o 
  -6   3   9      312.73      304.77      4.08 o 
  -5   3   9       33.60       43.26      1.17 o 
  -4   3   9      921.25      925.78     11.66 o 
  -3   3   9      942.20      917.13     18.45 o 
  -2   3   9     3124.50     2974.58     59.39 o 
  -1   3   9     2527.60     2499.04     62.02 o 
   0   3   9       50.70       38.58      2.44 o 
   1   3   9     2526.06     2472.91     62.81 o 
   2   3   9     3132.74     3104.70     59.39 o 
   3   3   9      941.40      945.51     18.45 o 
   4   3   9      922.91      917.29     13.45 o 
   5   3   9       34.84       43.80      1.19 o 
   6   3   9      312.44      305.37      3.44 o 
   7   3   9       76.19       68.96      1.10 o 
   8   3   9        9.81       10.22      0.34 o 
  -8   4   9       13.10       17.86      0.70 o 
  -7   4   9      104.18      102.96      1.59 o 
  -6   4   9       15.68       12.86      0.47 o 
  -5   4   9      443.51      439.62      5.38 o 
  -4   4   9       89.88       93.09      1.58 o 
  -3   4   9       31.34       30.11      0.77 o 
  -2   4   9      339.18      306.17      6.33 o 
  -1   4   9      360.93      358.05      5.65 o 
   0   4   9       36.17       30.11      0.91 o 
   1   4   9      361.08      345.46      7.20 o 
   2   4   9      336.77      308.52      9.35 o 
   3   4   9       31.40       32.90      0.84 o 
   4   4   9       89.41       92.79      1.56 o 
   5   4   9      442.35      446.43      6.31 o 
   6   4   9       15.20       10.87      0.35 o 
   7   4   9      103.97      102.09      1.31 o 
   8   4   9       13.18       17.11      0.66 o 
  -7   5   9       20.71       17.78      0.62 o 
  -6   5   9       22.83       23.03      1.22 o 
  -5   5   9        9.25       15.33      1.29 o 
  -4   5   9       96.34       89.42      1.58 o 
  -3   5   9      182.72      177.97      2.50 o 
  -2   5   9       22.62       31.83      0.66 o 
  -1   5   9      270.05      256.49      3.46 o 
   0   5   9      633.65      603.18      7.73 o 
   1   5   9      269.73      260.55      4.14 o 
   2   5   9       22.05       32.31      0.86 o 
   3   5   9      184.25      177.59      2.48 o 
   4   5   9       97.33       93.65      1.98 o 
   5   5   9        9.63       15.43      0.48 o 
   6   5   9       22.49       22.79      0.47 o 
   7   5   9       20.50       18.19      0.43 o 
  -7   6   9        4.15        3.13      0.23 o 
  -6   6   9       47.61       40.58      1.15 o 
  -5   6   9       38.71       32.09      1.02 o 
  -4   6   9      285.93      254.95      4.15 o 
  -3   6   9      231.05      212.38      3.19 o 
  -2   6   9      589.16      533.22      7.41 o 
  -1   6   9      163.90      151.16      2.12 o 
   0   6   9        0.45        6.17      0.40 o 
   1   6   9      164.38      151.91      2.17 o 
   2   6   9      585.61      516.17      7.35 o 
   3   6   9      229.98      205.94      3.15 o 
   4   6   9      285.63      245.31      4.09 o 
   5   6   9       38.46       30.07      0.62 o 
   6   6   9       48.08       41.30      0.91 o 
   7   6   9        4.26        3.11      0.33 o 
  -6   7   9      131.68      129.64      2.80 o 
  -5   7   9       30.50       22.56      0.81 o 
  -4   7   9       25.43       22.38      0.70 o 
  -3   7   9      103.62       97.96      1.37 o 
  -2   7   9       49.98       53.68      1.42 o 
  -1   7   9      244.00      239.95      4.29 o 
   0   7   9      636.24      613.99     10.19 o 
   1   7   9      241.91      242.58      4.22 o 
   2   7   9       49.99       55.16      1.11 o 
   3   7   9      101.88       96.25      1.46 o 
   4   7   9       25.32       23.15      0.65 o 
   5   7   9       30.79       23.28      0.53 o 
   6   7   9      131.90      125.69      2.82 o 
  -5   8   9        1.23        1.43      0.22 o 
  -4   8   9       16.53       20.35      0.68 o 
  -3   8   9       88.22       99.17      1.31 o 
  -2   8   9      210.64      207.09      2.38 o 
  -1   8   9      410.43      442.53      7.50 o 
   0   8   9      100.44       94.54      2.00 o 
   1   8   9      411.87      440.65      6.30 o 
   2   8   9      211.86      206.32      2.55 o 
   3   8   9       89.66       99.21      1.53 o 
   4   8   9       16.54       19.93      0.49 o 
   5   8   9        1.31        1.25      0.21 o 
  -4   9   9       44.71       42.15      0.73 o 
  -3   9   9       15.06       14.81      0.44 o 
  -2   9   9       47.24       49.54      1.26 o 
  -1   9   9       45.33       43.00      0.68 o 
   0   9   9       88.49       99.04      1.52 o 
   1   9   9       45.24       41.54      0.86 o 
   2   9   9       47.71       51.94      1.27 o 
   3   9   9       14.69       15.17      0.86 o 
   4   9   9       43.43       39.30      1.04 o 
  -2  10   9       30.82       38.50      1.10 o 
  -1  10   9       20.79       22.45      0.47 o 
   0  10   9        4.76        3.41      0.24 o 
   1  10   9       20.92       23.11      0.81 o 
   2  10   9       30.72       36.48      1.38 o 
   0   0  10     3512.28     3881.73    155.33 o 
   1   0  10      119.00      109.15      2.46 o 
   2   0  10      105.01      118.79      4.16 o 
   3   0  10      588.83      588.08      9.24 o 
   4   0  10      291.87      311.28      6.17 o 
   5   0  10       38.26       29.04      0.83 o 
   6   0  10      144.67      142.24      2.70 o 
   7   0  10      181.61      212.97      2.46 o 
   8   0  10        2.79        6.00      0.26 o 
  -8   1  10       48.64       48.46      1.02 o 
  -7   1  10       44.32       44.89      1.06 o 
  -6   1  10       79.74       73.18      1.60 o 
  -5   1  10      156.28      153.83      2.84 o 
  -4   1  10      467.66      446.87      6.85 o 
  -3   1  10     1782.33     1822.34     28.18 o 
  -2   1  10      209.00      199.95      3.75 o 
  -1   1  10       32.26       30.40      0.81 o 
   0   1  10     2135.96     2056.16     43.64 o 
   1   1  10       31.40       29.98      0.98 o 
   2   1  10      209.85      201.57      5.48 o 
   3   1  10     1791.29     1829.31     28.19 o 
   4   1  10      466.87      441.03      6.85 o 
   5   1  10      156.74      151.96      2.84 o 
   6   1  10       80.31       72.91      1.32 o 
   7   1  10       43.86       44.75      0.69 o 
   8   1  10       49.43       47.52      0.95 o 
  -8   2  10       22.17       23.06      0.64 o 
  -7   2  10       23.29       27.30      0.63 o 
  -6   2  10       46.39       30.43      0.74 o 
  -5   2  10       20.65       23.03      0.62 o 
  -4   2  10       36.19       32.30      0.77 o 
  -3   2  10     1110.14     1272.17     24.90 o 
  -2   2  10      667.40      713.27     11.25 o 
  -1   2  10      461.17      474.76     10.40 o 
   0   2  10      929.23      941.29     20.05 o 
   1   2  10      466.71      505.98     18.49 o 
   2   2  10      669.21      729.96     12.81 o 
   3   2  10     1098.90     1249.91     24.91 o 
   4   2  10       35.72       31.15      0.64 o 
   5   2  10       20.62       22.81      0.63 o 
   6   2  10       45.85       29.02      1.32 o 
   7   2  10       23.52       27.12      0.62 o 
   8   2  10       22.26       22.84      0.51 o 
  -8   3  10       21.00       21.64      0.62 o 
  -7   3  10       13.02       13.41      0.47 o 
  -6   3  10       15.75       17.24      0.46 o 
  -5   3  10      330.95      337.94      4.18 o 
  -4   3  10      165.59      158.61      2.27 o 
  -3   3  10     1602.18     1656.16     23.02 o 
  -2   3  10      398.96      373.86      6.03 o 
  -1   3  10     1870.35     2116.70     32.61 o 
   0   3  10      101.99      133.02      4.28 o 
   1   3  10     1876.62     2127.37     32.61 o 
   2   3  10      399.90      385.76      7.69 o 
   3   3  10     1606.16     1716.72     54.50 o 
   4   3  10      168.63      161.08      2.27 o 
   5   3  10      331.92      338.04      4.89 o 
   6   3  10       16.19       17.81      0.62 o 
   7   3  10       12.92       12.38      0.65 o 
   8   3  10       20.86       21.37      0.79 o 
  -8   4  10       30.04       33.77      1.00 o 
  -7   4  10       35.97       38.43      0.95 o 
  -6   4  10       47.77       46.60      0.67 o 
  -5   4  10      440.21      444.14      5.43 o 
  -4   4  10       59.27       56.59      1.10 o 
  -3   4  10      243.39      217.23      3.00 o 
  -2   4  10     1350.72     1266.13     19.26 o 
  -1   4  10      210.82      217.84      3.57 o 
   0   4  10      165.65      163.44      3.53 o 
   1   4  10      212.18      211.43      4.55 o 
   2   4  10     1343.81     1323.43     26.73 o 
   3   4  10      245.07      224.71      4.18 o 
   4   4  10       58.06       57.86      1.08 o 
   5   4  10      439.04      448.76      6.36 o 
   6   4  10       47.96       46.05      0.67 o 
   7   4  10       35.93       37.06      0.61 o 
   8   4  10       29.85       31.53      0.94 o 
  -7   5  10       15.05       15.04      0.90 o 
  -6   5  10       48.54       42.02      0.89 o 
  -5   5  10       41.16       41.73      0.84 o 
  -4   5  10      300.67      328.33      4.75 o 
  -3   5  10      196.38      198.22      2.98 o 
  -2   5  10      118.56      136.68      2.32 o 
  -1   5  10      454.47      421.20      4.87 o 
   0   5  10        5.24        3.75      0.51 o 
   1   5  10      457.89      417.34      6.52 o 
   2   5  10      119.46      136.66      7.07 o 
   3   5  10      195.46      197.79      2.97 o 
   4   5  10      299.37      324.03      7.24 o 
   5   5  10       41.03       41.19      0.83 o 
   6   5  10       48.89       40.70      0.81 o 
   7   5  10       15.04       15.38      0.44 o 
  -7   6  10        2.99        3.09      0.23 o 
  -6   6  10       31.77       29.45      0.72 o 
  -5   6  10        8.32        9.89      0.40 o 
  -4   6  10       55.87       48.96      1.03 o 
  -3   6  10      162.33      151.34      2.41 o 
  -2   6  10      235.71      241.27      4.63 o 
  -1   6  10      128.69      151.91      2.31 o 
   0   6  10      230.98      215.53      2.97 o 
   1   6  10      126.03      152.43      2.39 o 
   2   6  10      236.10      240.23      3.58 o 
   3   6  10      162.20      151.71      2.39 o 
   4   6  10       55.79       49.08      1.33 o 
   5   6  10        8.78       10.55      0.38 o 
   6   6  10       31.73       29.08      0.74 o 
   7   6  10        2.88        3.44      0.29 o 
  -6   7  10       69.42       65.57      1.58 o 
  -5   7  10       31.05       34.81      1.01 o 
  -4   7  10      248.99      229.71      3.29 o 
  -3   7  10      297.00      286.98      3.50 o 
  -2   7  10      156.84      155.72      2.94 o 
  -1   7  10      780.87      803.78     13.20 o 
   0   7  10      331.18      325.21      5.63 o 
   1   7  10      778.19      804.08     11.10 o 
   2   7  10      154.59      155.69      4.46 o 
   3   7  10      296.46      289.41      3.67 o 
   4   7  10      248.74      234.31      2.72 o 
   5   7  10       30.50       33.30      1.12 o 
   6   7  10       69.43       66.37      1.17 o 
  -5   8  10       28.96       27.65      0.85 o 
  -4   8  10        7.58        9.61      0.57 o 
  -3   8  10       38.76       40.57      0.82 o 
  -2   8  10      176.12      187.96      2.17 o 
  -1   8  10      548.45      532.92      6.84 o 
   0   8  10      319.94      339.24      4.49 o 
   1   8  10      548.43      530.58      6.12 o 
   2   8  10      176.97      186.79      2.93 o 
   3   8  10       38.36       40.37      0.79 o 
   4   8  10        7.57       10.16      0.67 o 
   5   8  10       28.98       27.69      0.63 o 
  -4   9  10        3.82        3.78      0.26 o 
  -3   9  10       19.37       23.21      1.17 o 
  -2   9  10       55.82       56.69      1.37 o 
  -1   9  10       20.65       18.35      0.56 o 
   0   9  10      105.02      105.93      1.35 o 
   1   9  10       21.10       19.47      1.03 o 
   2   9  10       54.63       57.40      1.37 o 
   3   9  10       19.01       22.66      1.07 o 
   4   9  10        3.88        4.24      0.29 o 
  -2  10  10       13.40       13.92      0.60 o 
  -1  10  10        3.95        8.07      0.31 o 
   0  10  10        1.50        1.45      0.17 o 
   1  10  10        3.99        7.61      0.47 o 
   1   0  11      984.67     1071.73     22.76 o 
   2   0  11      875.14      998.56     15.48 o 
   3   0  11       45.36       48.00      0.99 o 
   4   0  11       74.95       80.33      1.66 o 
   5   0  11        0.70        0.70      0.34 o 
   6   0  11      281.55      279.67      4.89 o 
   7   0  11        5.04        6.88      0.28 o 
   8   0  11        1.76        3.34      0.30 o 
  -8   1  11       38.66       48.73      1.12 o 
  -7   1  11      103.94      102.47      1.29 o 
  -6   1  11       52.14       58.39      1.38 o 
  -5   1  11       45.16       42.83      1.46 o 
  -4   1  11       86.39       89.35      1.99 o 
  -3   1  11      620.15      702.99     10.97 o 
  -2   1  11      134.66      131.99      2.08 o 
  -1   1  11      313.69      351.71     10.15 o 
   0   1  11     1108.11     1114.78     23.73 o 
   1   1  11      313.85      352.29      8.98 o 
   2   1  11      132.59      130.06      2.24 o 
   3   1  11      624.72      698.40     10.97 o 
   4   1  11       85.35       86.63      1.34 o 
   5   1  11       45.00       42.30      1.07 o 
   6   1  11       52.01       58.79      1.13 o 
   7   1  11      104.42      100.75      1.29 o 
   8   1  11       38.27       47.96      1.07 o 
  -8   2  11       76.71       74.45      1.42 o 
  -7   2  11        9.34       13.49      0.49 o 
  -6   2  11       42.86       51.07      0.84 o 
  -5   2  11      735.70      737.26     10.12 o 
  -4   2  11      737.25      751.21      9.41 o 
  -3   2  11      494.66      496.37      9.94 o 
  -2   2  11     1454.47     1393.80     24.98 o 
  -1   2  11      694.66      686.21      9.47 o 
   0   2  11     1299.93     1482.12     23.90 o 
   1   2  11      696.22      703.13     10.07 o 
   2   2  11     1448.97     1427.73     28.14 o 
   3   2  11      491.13      483.68      9.93 o 
   4   2  11      734.84      728.22      9.39 o 
   5   2  11      735.13      721.89     10.11 o 
   6   2  11       44.14       51.17      0.76 o 
   7   2  11        9.43       13.93      0.39 o 
   8   2  11       77.35       76.33      1.25 o 
  -8   3  11       12.33       13.29      0.57 o 
  -7   3  11      182.82      172.06      2.42 o 
  -6   3  11      217.93      189.10      2.02 o 
  -5   3  11      337.14      357.73      4.43 o 
  -4   3  11      134.73      141.29      2.04 o 
  -3   3  11       16.59       20.17      1.01 o 
  -2   3  11       56.35       61.09      1.20 o 
  -1   3  11      146.05      169.71      3.61 o 
   0   3  11     8446.84     8145.91    267.51 o 
   1   3  11      143.22      166.13      5.39 o 
   2   3  11       55.98       61.08      1.20 o 
   3   3  11       16.40       21.44      0.92 o 
   4   3  11      134.75      140.12      2.04 o 
   5   3  11      339.28      362.40      5.19 o 
   6   3  11      217.08      189.22      2.23 o 
   7   3  11      182.52      167.07      2.25 o 
   8   3  11       12.21       12.97      0.44 o 
  -8   4  11       35.85       37.62      1.08 o 
  -7   4  11       61.89       62.81      1.08 o 
  -6   4  11      132.82      139.39      1.57 o 
  -5   4  11      590.10      566.65      8.02 o 
  -4   4  11       53.73       49.52      1.08 o 
  -3   4  11      601.85      560.61      7.25 o 
  -2   4  11      158.06      147.41      2.51 o 
  -1   4  11      922.29      945.95     14.69 o 
   0   4  11       92.16      112.68      8.27 o 
   1   4  11      928.79      949.59     14.70 o 
   2   4  11      159.99      155.36      7.45 o 
   3   4  11      606.52      567.19      6.46 o 
   4   4  11       53.17       50.49      0.88 o 
   5   4  11      588.13      573.57      8.01 o 
   6   4  11      134.72      138.12      1.90 o 
   7   4  11       61.40       59.73      1.29 o 
   8   4  11       35.55       37.56      0.71 o 
  -7   5  11        1.38        3.98      0.25 o 
  -6   5  11       66.10       68.23      1.31 o 
  -5   5  11       49.01       48.28      1.15 o 
  -4   5  11       40.89       46.79      0.99 o 
  -3   5  11       34.99       36.67      0.82 o 
  -2   5  11       40.36       47.31      0.76 o 
  -1   5  11      159.14      142.99      1.82 o 
   0   5  11       75.66       56.51      0.96 o 
   1   5  11      158.70      141.02      2.44 o 
   2   5  11       41.29       47.99      1.28 o 
   3   5  11       35.63       37.53      0.81 o 
   4   5  11       40.94       45.63      1.00 o 
   5   5  11       49.52       48.98      0.93 o 
   6   5  11       66.54       68.81      1.53 o 
   7   5  11        1.45        3.90      0.25 o 
  -7   6  11        3.40        6.21      0.31 o 
  -6   6  11       31.47       35.47      0.81 o 
  -5   6  11       38.57       40.07      0.91 o 
  -4   6  11       26.07       25.95      0.56 o 
  -3   6  11       64.48       51.87      1.31 o 
  -2   6  11        3.50        8.96      0.44 o 
  -1   6  11      251.71      247.67      3.56 o 
   0   6  11      247.01      220.91      3.29 o 
   1   6  11      250.54      247.30      3.66 o 
   2   6  11        3.50        9.72      0.44 o 
   3   6  11       63.39       49.55      1.02 o 
   4   6  11       25.80       27.12      0.58 o 
   5   6  11       38.63       41.06      0.95 o 
   6   6  11       31.24       34.68      0.83 o 
   7   6  11        3.37        5.83      0.36 o 
  -6   7  11       26.22       31.24      0.88 o 
  -5   7  11       83.34       70.06      1.75 o 
  -4   7  11       56.40       55.20      1.16 o 
  -3   7  11      286.12      287.67      2.79 o 
  -2   7  11      854.54      797.72     12.98 o 
  -1   7  11      108.83      122.81      3.43 o 
   0   7  11      160.70      171.86      2.68 o 
   1   7  11      109.42      124.05      2.04 o 
   2   7  11      853.00      782.67     10.91 o 
   3   7  11      287.16      290.71      3.47 o 
   4   7  11       56.41       54.04      0.98 o 
   5   7  11       82.07       72.24      1.24 o 
   6   7  11       25.91       29.85      0.66 o 
  -5   8  11       20.41       21.27      0.55 o 
  -4   8  11       19.86       23.46      0.54 o 
  -3   8  11       73.10       75.54      1.05 o 
  -2   8  11      578.58      596.67      6.38 o 
  -1   8  11      283.01      292.89      4.60 o 
   0   8  11      212.92      204.85      2.54 o 
   1   8  11      282.96      290.57      3.48 o 
   2   8  11      579.55      596.43      9.96 o 
   3   8  11       73.55       76.31      1.23 o 
   4   8  11       20.06       23.01      0.58 o 
   5   8  11       20.44       20.31      0.58 o 
  -4   9  11       23.46       26.32      0.59 o 
  -3   9  11        6.02        6.00      0.64 o 
  -2   9  11       13.52       13.18      0.60 o 
  -1   9  11       24.10       25.50      0.59 o 
   0   9  11        8.30       14.27      0.51 o 
   1   9  11       23.84       25.09      0.84 o 
   2   9  11       13.86       14.55      0.89 o 
   3   9  11        5.98        6.49      0.63 o 
  -2  10  11       37.02       41.71      1.14 o 
  -1  10  11        2.16        3.44      0.22 o 
   0  10  11       64.51       66.22      0.97 o 
   1  10  11        2.25        3.31      0.51 o 
   0   0  12      156.16      113.33      4.96 o 
   1   0  12        8.52        8.27      0.33 o 
   2   0  12      107.28       92.10      1.69 o 
   3   0  12        2.01        5.19      0.49 o 
   4   0  12       47.28       46.71      0.85 o 
   5   0  12        6.70        6.99      0.64 o 
   6   0  12       14.58       16.22      0.88 o 
   7   0  12        8.84       11.79      0.33 o 
   8   0  12        0.86        1.96      0.39 o 
  -8   1  12       77.43       83.20      1.99 o 
  -7   1  12       12.22       10.58      0.31 o 
  -6   1  12       34.79       25.85      0.62 o 
  -5   1  12       59.67       63.80      1.43 o 
  -4   1  12      266.92      274.95      3.63 o 
  -3   1  12       67.14       64.77      1.26 o 
  -2   1  12      170.08      215.21      3.31 o 
  -1   1  12      245.96      257.94      4.00 o 
   0   1  12      193.28      181.04      5.34 o 
   1   1  12      244.58      258.11      4.71 o 
   2   1  12      170.61      218.51      3.03 o 
   3   1  12       63.70       63.81      1.28 o 
   4   1  12      266.30      265.90      4.34 o 
   5   1  12       59.35       63.29      2.03 o 
   6   1  12       35.63       26.70      0.49 o 
   7   1  12       12.38        9.86      0.32 o 
   8   1  12       77.85       84.45      1.37 o 
  -8   2  12       10.76        8.17      0.40 o 
  -7   2  12        8.42       11.57      0.30 o 
  -6   2  12      100.99      100.34      1.20 o 
  -5   2  12      161.01      171.14      2.28 o 
  -4   2  12        3.67        7.12      0.68 o 
  -3   2  12      582.11      585.87     14.13 o 
  -2   2  12      677.75      760.61     13.79 o 
  -1   2  12     1550.15     1673.88     24.25 o 
   0   2  12        3.49        4.72      0.47 o 
   1   2  12     1545.10     1697.60     24.25 o 
   2   2  12      678.33      781.67     12.08 o 
   3   2  12      585.21      595.51      9.04 o 
   4   2  12        3.96        5.92      0.98 o 
   5   2  12      160.50      172.34      2.67 o 
   6   2  12      100.90       97.88      1.66 o 
   7   2  12        8.20       11.38      0.36 o 
   8   2  12       10.83        8.69      0.32 o 
  -8   3  12        8.60        7.91      0.39 o 
  -7   3  12       45.09       45.34      0.68 o 
  -6   3  12       30.13       31.02      0.52 o 
  -5   3  12       77.87       83.96      1.28 o 
  -4   3  12      233.16      196.40      2.99 o 
  -3   3  12      164.55      155.26      2.43 o 
  -2   3  12      477.93      476.28      8.74 o 
  -1   3  12     1168.90     1249.32     19.44 o 
   0   3  12     1220.40     1210.34     23.85 o 
   1   3  12     1164.92     1264.53     19.44 o 
   2   3  12      478.35      487.85      7.67 o 
   3   3  12      165.29      161.18      2.67 o 
   4   3  12      234.03      198.13      2.98 o 
   5   3  12       76.93       81.42      1.49 o 
   6   3  12       31.23       31.93      0.62 o 
   7   3  12       44.93       44.72      1.14 o 
   8   3  12        8.42        8.02      0.30 o 
  -7   4  12        0.68        1.49      0.16 o 
  -6   4  12       15.51       14.69      0.40 o 
  -5   4  12       50.72       58.00      1.17 o 
  -4   4  12       72.47       82.11      1.46 o 
  -3   4  12        6.35        3.89      0.40 o 
  -2   4  12       17.06       16.37      0.54 o 
  -1   4  12       47.14       37.97      0.90 o 
   0   4  12      572.98      557.20     17.50 o 
   1   4  12       47.85       38.90      0.87 o 
   2   4  12       17.42       15.77      0.60 o 
   3   4  12        6.09        3.60      0.33 o 
   4   4  12       71.77       82.64      1.27 o 
   5   4  12       50.59       56.92      1.15 o 
   6   4  12       15.83       15.21      0.42 o 
   7   4  12        0.77        2.02      0.21 o 
  -7   5  12       97.00       97.65      2.14 o 
  -6   5  12      107.58      116.51      2.02 o 
  -5   5  12       89.58       84.33      1.22 o 
  -4   5  12       94.93       89.89      1.60 o 
  -3   5  12       74.51       93.30      1.60 o 
  -2   5  12       82.95       99.35      1.90 o 
  -1   5  12      452.96      436.37      5.61 o 
   0   5  12        1.74        5.28      0.46 o 
   1   5  12      453.73      425.17      5.57 o 
   2   5  12       83.43       97.88      1.67 o 
   3   5  12       75.22       94.05      1.40 o 
   4   5  12       94.42       90.83      1.65 o 
   5   5  12       89.91       86.74      1.41 o 
   6   5  12      107.75      115.51      1.65 o 
   7   5  12       97.22       98.59      1.61 o 
  -7   6  12       22.80       25.38      0.68 o 
  -6   6  12       37.97       35.15      0.82 o 
  -5   6  12       31.28       31.98      0.75 o 
  -4   6  12        1.18        0.57      0.21 o 
  -3   6  12      186.17      180.75      2.77 o 
  -2   6  12       60.91       63.54      1.03 o 
  -1   6  12       98.44       88.52      1.86 o 
   0   6  12     1085.80     1102.58     18.82 o 
   1   6  12       98.12       85.17      1.52 o 
   2   6  12       60.70       61.53      1.05 o 
   3   6  12      184.93      175.44      2.83 o 
   4   6  12        1.22        0.81      0.27 o 
   5   6  12       31.39       31.77      1.85 o 
   6   6  12       37.64       37.59      1.05 o 
   7   6  12       22.70       25.25      0.75 o 
  -6   7  12        0.23        0.59      0.21 o 
  -5   7  12       89.36       86.96      2.06 o 
  -4   7  12      286.13      275.88      4.15 o 
  -3   7  12        3.02        2.70      0.31 o 
  -2   7  12       94.69       95.93      2.00 o 
  -1   7  12      114.25      111.89      2.26 o 
   0   7  12       21.15       18.61      0.61 o 
   1   7  12      115.87      113.85      1.91 o 
   2   7  12       94.43       95.73      1.69 o 
   3   7  12        2.87        2.49      0.31 o 
   4   7  12      287.83      273.41      3.13 o 
   5   7  12       89.23       86.54      1.28 o 
   6   7  12        0.20        0.38      0.17 o 
  -5   8  12        6.78        4.99      0.28 o 
  -4   8  12       18.84       21.55      0.59 o 
  -3   8  12       52.87       65.05      0.93 o 
  -2   8  12       83.63       87.09      1.36 o 
  -1   8  12      309.21      309.85      3.45 o 
   0   8  12       67.30       80.24      1.09 o 
   1   8  12      308.45      307.00      3.67 o 
   2   8  12       84.28       90.50      1.91 o 
   3   8  12       52.07       63.95      1.08 o 
   4   8  12       18.37       20.77      0.74 o 
   5   8  12        6.91        4.90      0.28 o 
  -4   9  12       33.55       34.06      1.03 o 
  -3   9  12        5.15        6.79      0.66 o 
  -2   9  12        8.67        7.73      0.90 o 
  -1   9  12       72.24       80.26      1.06 o 
   0   9  12       45.40       52.04      0.78 o 
   1   9  12       72.23       79.97      1.74 o 
   2   9  12        8.75        8.37      0.51 o 
   3   9  12        4.96        6.39      0.64 o 
  -2  10  12        5.49        5.16      0.37 o 
  -1  10  12       14.62       10.12      0.49 o 
   0  10  12        6.03        8.87      0.30 o 
   1  10  12       14.61       10.38      0.52 o 
   1   0  13      454.03      469.30      8.45 o 
   2   0  13      967.02     1091.76     16.94 o 
   3   0  13      250.55      230.21      3.81 o 
   4   0  13     1272.71     1363.76     17.57 o 
   5   0  13        0.32        2.34      0.51 o 
   6   0  13       48.64       61.03      0.87 o 
   7   0  13        0.05        0.98      0.39 o 
   8   0  13       23.77       38.18      0.81 o 
  -8   1  13       18.01       19.27      0.43 o 
  -7   1  13       38.08       36.05      0.60 o 
  -6   1  13       20.47       19.66      0.42 o 
  -5   1  13        4.26        5.95      0.85 o 
  -4   1  13       96.54       84.63      1.38 o 
  -3   1  13       69.28       75.08      1.22 o 
  -2   1  13      686.77      666.82     11.96 o 
  -1   1  13      418.80      460.50      7.56 o 
   0   1  13      470.65      475.79      6.98 o 
   1   1  13      419.78      460.03      7.23 o 
   2   1  13      687.87      671.89     13.33 o 
   3   1  13       70.85       79.65      1.23 o 
   4   1  13       97.79       84.84      1.77 o 
   5   1  13        4.20        9.10      0.71 o 
   6   1  13       20.76       20.05      0.42 o 
   7   1  13       38.07       35.47      0.64 o 
   8   1  13       18.26       20.08      0.42 o 
  -8   2  13        9.93       11.00      0.44 o 
  -7   2  13       93.52       88.37      1.05 o 
  -6   2  13       52.59       50.70      0.70 o 
  -5   2  13      183.31      168.53      2.26 o 
  -4   2  13       69.32       54.15      1.20 o 
  -3   2  13       53.91       58.27      1.15 o 
  -2   2  13      881.22      888.27     15.93 o 
  -1   2  13     2400.61     2550.23     45.83 o 
   0   2  13        1.50        1.63      0.22 o 
   1   2  13     2401.12     2646.47     40.13 o 
   2   2  13      879.02      900.47     13.95 o 
   3   2  13       52.63       57.05      1.15 o 
   4   2  13       71.29       58.31      1.61 o 
   5   2  13      181.91      170.36      2.63 o 
   6   2  13       51.93       48.99      0.76 o 
   7   2  13       93.91       87.84      1.29 o 
   8   2  13        9.93       11.60      0.42 o 
  -8   3  13       11.52       14.04      0.49 o 
  -7   3  13       15.49       17.61      0.40 o 
  -6   3  13      279.20      265.47      2.74 o 
  -5   3  13      102.38      100.69      1.53 o 
  -4   3  13      487.38      483.24      6.84 o 
  -3   3  13       39.95       39.86      1.13 o 
  -2   3  13      225.50      242.66      3.67 o 
  -1   3  13      143.49      147.93      2.64 o 
   0   3  13     2921.49     3040.72     59.43 o 
   1   3  13      141.25      148.98      2.54 o 
   2   3  13      225.79      249.88      4.07 o 
   3   3  13       39.82       41.45      0.78 o 
   4   3  13      484.74      486.22      8.53 o 
   5   3  13      103.06      104.08      2.19 o 
   6   3  13      277.13      261.21      3.40 o 
   7   3  13       15.34       17.36      0.43 o 
   8   3  13       11.61       15.62      0.41 o 
  -7   4  13       27.85       36.55      0.59 o 
  -6   4  13       22.40       26.52      0.53 o 
  -5   4  13      249.71      233.10      2.88 o 
  -4   4  13      224.66      208.90      3.20 o 
  -3   4  13      342.90      333.27      4.85 o 
  -2   4  13      639.47      661.62      7.54 o 
  -1   4  13      364.32      354.46      4.78 o 
   0   4  13        0.41       10.16      0.89 o 
   1   4  13      368.80      364.17      5.77 o 
   2   4  13      636.01      667.69     12.26 o 
   3   4  13      344.06      339.35      4.24 o 
   4   4  13      225.90      213.32      3.99 o 
   5   4  13      248.78      233.01      2.77 o 
   6   4  13       22.05       26.34      0.64 o 
   7   4  13       28.20       37.47      1.12 o 
  -7   5  13       19.78       21.30      0.63 o 
  -6   5  13       42.06       40.73      0.91 o 
  -5   5  13       23.47       23.48      0.52 o 
  -4   5  13      152.23      155.11      2.50 o 
  -3   5  13      340.08      346.32      5.01 o 
  -2   5  13       89.71       88.89      1.54 o 
  -1   5  13      232.31      230.21      3.11 o 
   0   5  13       11.76        8.36      0.43 o 
   1   5  13      232.18      224.67      3.09 o 
   2   5  13       90.28       91.60      1.58 o 
   3   5  13      340.22      346.44      5.11 o 
   4   5  13      153.82      158.37      2.58 o 
   5   5  13       23.80       23.85      0.60 o 
   6   5  13       42.65       42.41      0.75 o 
   7   5  13       19.88       21.90      0.94 o 
  -6   6  13        7.81        9.39      0.39 o 
  -5   6  13       38.15       31.83      0.67 o 
  -4   6  13        8.32       11.36      0.39 o 
  -3   6  13      171.06      161.06      4.19 o 
  -2   6  13      162.27      155.02      2.10 o 
  -1   6  13      334.13      341.00      4.79 o 
   0   6  13      423.04      413.51      5.87 o 
   1   6  13      339.09      341.32      4.92 o 
   2   6  13      164.50      155.34      2.16 o 
   3   6  13      171.95      160.60      3.13 o 
   4   6  13        8.27       11.51      0.34 o 
   5   6  13       37.62       30.67      0.81 o 
   6   6  13        7.87        9.25      0.51 o 
  -6   7  13       11.56        9.47      0.44 o 
  -5   7  13        6.49        6.82      0.38 o 
  -4   7  13       23.06       27.36      0.60 o 
  -3   7  13       55.42       51.99      0.82 o 
  -2   7  13      285.31      283.13      3.80 o 
  -1   7  13       41.91       42.97      1.15 o 
   0   7  13       78.81       97.44      2.04 o 
   1   7  13       42.52       44.75      0.98 o 
   2   7  13      287.93      283.76      4.21 o 
   3   7  13       54.92       50.73      1.12 o 
   4   7  13       23.17       25.80      0.62 o 
   5   7  13        6.60        6.62      0.33 o 
   6   7  13       11.34        8.71      0.63 o 
  -5   8  13       76.66       70.77      1.21 o 
  -4   8  13        6.04        2.85      0.26 o 
  -3   8  13       29.39       37.60      0.71 o 
  -2   8  13      265.83      274.47      6.83 o 
  -1   8  13      136.15      123.97      1.52 o 
   0   8  13       11.90       13.76      0.38 o 
   1   8  13      134.08      119.08      1.78 o 
   2   8  13      264.14      275.96      5.86 o 
   3   8  13       29.17       36.27      0.72 o 
   4   8  13        6.02        2.82      0.31 o 
   5   8  13       77.12       68.78      1.19 o 
  -4   9  13       48.97       49.50      1.33 o 
  -2   9  13       13.67       10.38      0.46 o 
  -1   9  13       26.11       21.05      0.43 o 
   0   9  13        0.54        1.12      0.52 o 
   1   9  13       26.38       22.49      1.07 o 
   2   9  13       13.51       10.94      0.78 o 
   3   9  13       18.87       19.03      0.94 o 
  -2  10  13       10.63       11.38      0.51 o 
  -1  10  13       19.87       23.96      0.73 o 
   0  10  13       11.20       10.49      0.31 o 
   2  10  13       10.52       10.39      0.52 o 
   0   0  14     1952.82     1890.54     46.99 o 
   1   0  14      116.51      115.52      1.87 o 
   2   0  14       21.80        6.53      0.38 o 
   3   0  14      234.05      261.10      3.58 o 
   4   0  14      172.05      156.11      2.28 o 
   5   0  14       25.31       23.64      0.78 o 
   6   0  14       36.90       36.82      0.62 o 
   7   0  14      339.09      315.58      4.19 o 
   8   0  14        2.12        1.69      0.18 o 
  -8   1  14       26.71       25.27      0.50 o 
  -7   1  14       80.74       84.19      1.11 o 
  -6   1  14      197.23      183.17      2.15 o 
  -5   1  14       41.11       36.70      0.83 o 
  -4   1  14       35.68       32.67      0.68 o 
  -3   1  14      475.03      447.58      6.45 o 
  -2   1  14      109.18      104.56      2.14 o 
  -1   1  14      563.93      539.04      9.59 o 
   0   1  14        0.72        3.49      0.28 o 
   1   1  14      564.11      527.07      9.57 o 
   2   1  14      107.80      103.40      2.37 o 
   3   1  14      476.23      443.53      6.88 o 
   4   1  14       35.80       31.37      0.81 o 
   5   1  14       42.16       39.29      1.03 o 
   6   1  14      196.79      180.41      2.41 o 
   7   1  14       81.35       83.58      1.11 o 
   8   1  14       26.26       24.65      0.48 o 
  -8   2  14        9.83        9.80      0.68 o 
  -7   2  14       25.05       28.24      0.51 o 
  -6   2  14      187.66      195.89      2.16 o 
  -5   2  14      301.28      315.56      3.97 o 
  -4   2  14        3.83        6.62      0.67 o 
  -3   2  14      188.69      197.63      2.58 o 
  -2   2  14      323.59      337.03      6.22 o 
  -1   2  14      280.83      257.99      4.81 o 
   0   2  14      129.56      136.79      2.18 o 
   1   2  14      280.94      258.53      4.20 o 
   2   2  14      325.59      338.21      5.44 o 
   3   2  14      190.20      196.70      3.24 o 
   4   2  14        3.94        7.40      0.82 o 
   5   2  14      301.13      320.30      4.61 o 
   6   2  14      186.20      193.52      2.29 o 
   7   2  14       25.01       27.17      0.56 o 
   8   2  14        9.86        9.92      0.33 o 
  -7   3  14       68.18       60.84      0.85 o 
  -6   3  14       91.87       97.03      1.15 o 
  -5   3  14      333.56      315.87      3.98 o 
  -4   3  14       70.90       64.92      1.25 o 
  -3   3  14      692.73      701.03      9.85 o 
  -2   3  14      894.78      953.74     13.49 o 
  -1   3  14      894.64      930.79     16.62 o 
   0   3  14      319.90      284.42      5.90 o 
   1   3  14      897.36      937.77     14.56 o 
   2   3  14      891.04      960.41     14.91 o 
   3   3  14      692.75      718.71      9.32 o 
   4   3  14       73.11       70.25      1.57 o 
   5   3  14      335.91      321.22      5.82 o 
   6   3  14       93.12       96.79      1.41 o 
   7   3  14       67.88       60.83      2.06 o 
  -7   4  14        0.24        0.43      0.15 o 
  -6   4  14       28.09       23.93      0.50 o 
  -5   4  14       44.25       36.81      0.68 o 
  -4   4  14       41.60       34.23      0.83 o 
  -3   4  14       77.66       70.79      1.42 o 
  -2   4  14      141.88      164.78      2.23 o 
  -1   4  14       50.59       43.89      1.29 o 
   0   4  14      202.53      260.47      4.10 o 
   1   4  14       51.99       47.02      1.01 o 
   2   4  14      144.02      169.69      2.39 o 
   3   4  14       75.92       68.70      1.10 o 
   4   4  14       41.46       34.76      1.03 o 
   5   4  14       43.81       36.55      0.65 o 
   6   4  14       27.67       23.73      0.61 o 
   7   4  14        0.24        0.67      0.29 o 
  -7   5  14       67.75       61.87      1.45 o 
  -6   5  14       11.04       13.71      0.42 o 
  -5   5  14       72.19       73.14      1.22 o 
  -4   5  14      264.89      255.16      4.83 o 
  -3   5  14        0.41        0.60      0.23 o 
  -2   5  14       74.97       75.20      1.35 o 
  -1   5  14      354.25      348.31      4.29 o 
   0   5  14       38.40       35.47      0.72 o 
   1   5  14      354.53      346.55      4.98 o 
   2   5  14       75.85       76.42      1.39 o 
   3   5  14        0.46        0.45      0.22 o 
   4   5  14      266.86      264.41      3.62 o 
   5   5  14       72.28       76.55      2.44 o 
   6   5  14       10.68       13.15      0.49 o 
   7   5  14       67.86       64.61      3.23 o 
  -6   6  14       12.13        9.45      0.47 o 
  -5   6  14       18.69       18.33      0.67 o 
  -4   6  14       15.23       12.27      0.62 o 
  -3   6  14      491.26      479.76      5.61 o 
  -2   6  14      261.44      261.19      4.84 o 
  -1   6  14      207.05      215.81      3.16 o 
   0   6  14      233.02      299.13      4.36 o 
   1   6  14      207.06      215.23      3.26 o 
   2   6  14      264.41      261.38      3.88 o 
   3   6  14      493.10      477.31      6.98 o 
   4   6  14       15.57       13.05      0.35 o 
   5   6  14       18.70       18.27      0.47 o 
   6   6  14       11.93        9.16      0.51 o 
  -6   7  14        8.41        6.39      0.38 o 
  -5   7  14       13.02       12.69      0.39 o 
  -4   7  14       71.49       73.72      1.16 o 
  -3   7  14      183.02      163.76      2.62 o 
  -2   7  14      126.54      132.06      1.61 o 
  -1   7  14      186.03      183.99      3.38 o 
   0   7  14     1620.73     1620.25     21.95 o 
   1   7  14      186.58      180.41      2.83 o 
   2   7  14      126.32      133.65      1.93 o 
   3   7  14      181.72      165.82      2.34 o 
   4   7  14       71.42       73.30      1.43 o 
   5   7  14       13.06       11.30      0.59 o 
   6   7  14        8.43        7.36      0.32 o 
  -5   8  14        1.32        2.01      0.21 o 
  -4   8  14        0.19        0.30      0.19 o 
  -3   8  14      100.94      103.23      2.37 o 
  -2   8  14       85.29       88.81      1.89 o 
  -1   8  14       13.62       14.55      0.52 o 
   0   8  14      190.29      203.78      2.36 o 
   1   8  14       13.35       14.43      0.47 o 
   2   8  14       85.28       88.65      1.90 o 
   3   8  14      102.31      103.77      2.13 o 
   4   8  14        0.20        0.70      0.25 o 
   5   8  14        1.35        2.08      0.33 o 
  -2   9  14       34.31       26.19      0.71 o 
  -1   9  14       28.94       29.56      0.56 o 
   0   9  14       25.22       24.40      0.46 o 
   1   9  14       28.64       29.26      0.76 o 
   2   9  14       34.14       29.33      1.19 o 
  -1  10  14        4.19        5.74      0.36 o 
   0  10  14      129.43      146.87      3.07 o 
   1  10  14        4.26        5.23      0.37 o 
   1   0  15        1.94        2.65      0.27 o 
   2   0  15      156.89      157.98      3.10 o 
   3   0  15      204.27      225.18      3.13 o 
   4   0  15       81.23       78.16      1.42 o 
   5   0  15      100.20      131.08      2.53 o 
   6   0  15       33.96       30.61      0.56 o 
   7   0  15       49.67       48.12      0.73 o 
   8   0  15       47.55       52.85      0.81 o 
  -8   1  15       15.34       16.94      0.55 o 
  -7   1  15      198.84      204.49      2.36 o 
  -6   1  15      117.97      108.32      1.40 o 
  -5   1  15      103.38      114.55      2.04 o 
  -4   1  15       52.12       46.39      0.95 o 
  -3   1  15       94.67       94.14      1.39 o 
  -2   1  15      551.23      518.28      9.39 o 
  -1   1  15     2015.96     2058.54     36.22 o 
   0   1  15       64.55       77.21      4.85 o 
   1   1  15     2010.55     2060.10     36.20 o 
   2   1  15      553.38      520.38     10.46 o 
   3   1  15       96.73       99.74      1.75 o 
   4   1  15       51.79       44.74      1.17 o 
   5   1  15      104.04      116.26      1.92 o 
   6   1  15      118.15      110.43      1.40 o 
   7   1  15      198.47      200.84      2.36 o 
   8   1  15       15.45       18.45      0.40 o 
  -7   2  15       35.92       38.30      0.62 o 
  -6   2  15       38.35       48.34      0.69 o 
  -5   2  15      174.32      167.48      2.25 o 
  -4   2  15        9.37       12.40      0.49 o 
  -3   2  15      163.64      165.73      3.03 o 
  -2   2  15      365.96      379.16      5.55 o 
  -1   2  15      552.02      594.96     10.76 o 
   0   2  15       29.62       43.79      0.87 o 
   1   2  15      552.35      600.26      9.41 o 
   2   2  15      368.84      382.43      6.12 o 
   3   2  15      165.05      166.23      3.61 o 
   4   2  15        9.35       13.86      0.61 o 
   5   2  15      172.20      166.41      2.61 o 
   6   2  15       38.43       48.23      1.08 o 
   7   2  15       36.33       39.12      0.70 o 
  -7   3  15       31.61       36.37      0.59 o 
  -6   3  15       24.79       29.90      0.57 o 
  -5   3  15      391.90      383.46      4.04 o 
  -4   3  15      189.97      184.74      2.85 o 
  -3   3  15       78.10       83.59      5.23 o 
  -2   3  15      377.92      397.79      4.95 o 
  -1   3  15      239.16      268.72      3.98 o 
   0   3  15       10.37       10.17      0.86 o 
   1   3  15      236.14      266.55      4.40 o 
   2   3  15      375.79      398.91      6.43 o 
   3   3  15       78.53       78.37      1.43 o 
   4   3  15      190.21      184.40      3.55 o 
   5   3  15      392.09      379.17      4.35 o 
   6   3  15       24.40       29.28      0.61 o 
   7   3  15       31.66       37.19      1.09 o 
  -7   4  15       27.42       27.48      0.64 o 
  -6   4  15       20.01       18.20      0.49 o 
  -5   4  15      246.42      236.21      2.90 o 
  -4   4  15      335.41      321.28      4.72 o 
  -3   4  15      286.52      276.98      4.07 o 
  -2   4  15       90.51       88.69      1.33 o 
  -1   4  15      902.98      928.41     11.16 o 
   0   4  15       42.77       36.41      0.72 o 
   1   4  15      902.73      924.95     14.50 o 
   2   4  15       90.55       89.35      1.54 o 
   3   4  15      285.34      275.65      6.20 o 
   4   4  15      335.65      323.22      5.87 o 
   5   4  15      245.74      234.68      2.79 o 
   6   4  15       20.10       18.20      0.69 o 
   7   4  15       27.32       28.40      0.63 o 
  -7   5  15       14.65       16.59      0.53 o 
  -6   5  15        5.05        9.17      0.53 o 
  -5   5  15        7.34       12.82      0.44 o 
  -4   5  15      289.92      262.71      3.23 o 
  -3   5  15       46.02       51.06      1.05 o 
  -2   5  15      203.12      219.26      3.31 o 
  -1   5  15      848.54      784.61     10.85 o 
   0   5  15        1.79        5.62      1.02 o 
   1   5  15      847.70      784.88     10.82 o 
   2   5  15      201.65      220.57      3.38 o 
   3   5  15       45.70       51.63      1.07 o 
   4   5  15      287.93      266.98      3.80 o 
   5   5  15        7.55       13.13      0.51 o 
   6   5  15        5.27       10.66      0.53 o 
   7   5  15       14.30       17.20      0.46 o 
  -6   6  15       20.43       24.19      0.77 o 
  -5   6  15       39.67       30.02      0.66 o 
  -4   6  15      160.32      171.17      2.46 o 
  -3   6  15       44.83       48.82      0.73 o 
  -2   6  15      184.39      202.30      5.15 o 
  -1   6  15      341.70      348.31      4.99 o 
   0   6  15       29.11       32.16      0.79 o 
   1   6  15      339.87      338.18      7.75 o 
   2   6  15      185.83      194.83      4.11 o 
   3   6  15       45.89       49.93      0.77 o 
   4   6  15      159.93      174.10      2.69 o 
   5   6  15       39.35       31.08      0.63 o 
   6   6  15       20.48       23.97      0.79 o 
  -5   7  15       51.45       65.08      1.16 o 
  -4   7  15       17.26       20.32      0.50 o 
  -3   7  15      102.39       93.95      1.39 o 
  -2   7  15       96.12       85.62      1.88 o 
  -1   7  15       69.16       66.61      0.94 o 
   0   7  15      482.98      494.04      5.84 o 
   1   7  15       68.51       65.01      0.99 o 
   2   7  15       95.36       83.77      1.84 o 
   3   7  15      103.84       92.69      1.53 o 
   4   7  15       17.23       18.89      0.60 o 
   5   7  15       51.18       61.44      1.58 o 
  -4   8  15       23.46       25.22      0.88 o 
  -2   8  15        0.14        0.37      0.27 o 
  -1   8  15      190.81      196.95      2.28 o 
   0   8  15       16.40       14.16      0.37 o 
   1   8  15      190.79      197.90      3.63 o 
   2   8  15        0.15        0.32      0.29 o 
   3   8  15       23.67       25.81      0.85 o 
   4   8  15       23.50       26.45      0.75 o 
  -2   9  15       34.05       31.66      0.77 o 
  -1   9  15       31.99       32.68      0.58 o 
   0   9  15        1.59        1.03      0.16 o 
   1   9  15       32.40       32.94      0.81 o 
   2   9  15       33.70       30.86      1.26 o 
   0   0  16        3.18        5.63      0.52 o 
   1   0  16      942.27      885.71     15.76 o 
   2   0  16      132.94      157.57      3.11 o 
   3   0  16      304.87      280.72      4.20 o 
   4   0  16      811.38      814.57     11.62 o 
   5   0  16       32.78       31.50      0.93 o 
   6   0  16      360.85      337.57      3.79 o 
   7   0  16        1.23        4.21      0.22 o 
  -7   1  16       70.22       75.59      1.02 o 
  -6   1  16       42.37       42.31      0.69 o 
  -5   1  16        9.85       12.03      0.51 o 
  -4   1  16      150.00      142.03      1.99 o 
  -3   1  16       86.88       89.83      1.33 o 
  -2   1  16      525.69      523.20      7.53 o 
  -1   1  16      580.75      578.66     10.47 o 
   0   1  16      998.63     1038.90     18.43 o 
   1   1  16      582.42      582.97     10.46 o 
   2   1  16      522.99      525.73     13.45 o 
   3   1  16       85.47       88.59      1.66 o 
   4   1  16      149.15      143.28      2.82 o 
   5   1  16        9.70       11.10      0.48 o 
   6   1  16       42.10       41.38      0.69 o 
   7   1  16       70.39       76.19      1.03 o 
  -7   2  16        5.93        8.00      0.52 o 
  -6   2  16       69.02       74.95      0.95 o 
  -5   2  16      152.35      162.78      1.86 o 
  -4   2  16       20.97       25.63      0.59 o 
  -3   2  16      128.74      122.57      1.72 o 
  -2   2  16      100.37       99.90      2.26 o 
  -1   2  16      358.81      324.16      6.07 o 
   0   2  16       64.35       72.21      1.29 o 
   1   2  16      365.30      331.28      6.07 o 
   2   2  16      101.32      102.16      1.86 o 
   3   2  16      128.07      121.30      2.15 o 
   4   2  16       20.81       25.87      0.68 o 
   5   2  16      150.27      159.33      1.94 o 
   6   2  16       69.16       74.77      1.04 o 
   7   2  16        5.58        7.59      0.35 o 
  -7   3  16       11.30        8.01      0.30 o 
  -6   3  16       58.09       68.78      1.02 o 
  -5   3  16      221.77      209.27      2.34 o 
  -4   3  16       70.00       74.56      1.39 o 
  -3   3  16      285.23      263.50      3.87 o 
  -2   3  16      107.30      117.61      1.79 o 
  -1   3  16      195.35      216.03      3.31 o 
   0   3  16       42.25       36.42      1.41 o 
   1   3  16      198.91      220.08      3.66 o 
   2   3  16      106.84      121.78      2.51 o 
   3   3  16      281.31      259.68      5.01 o 
   4   3  16       69.83       76.35      1.38 o 
   5   3  16      221.32      207.00      2.50 o 
   6   3  16       58.27       71.69      1.11 o 
   7   3  16       11.22        7.87      0.36 o 
  -7   4  16        1.47        1.39      0.18 o 
  -6   4  16       66.60       75.48      1.23 o 
  -5   4  16        9.31        5.50      0.28 o 
  -4   4  16      297.56      263.23      3.92 o 
  -3   4  16       71.72       63.61      1.22 o 
  -2   4  16      225.86      205.18      2.72 o 
  -1   4  16      132.34      161.83      3.81 o 
   0   4  16     1549.59     1465.36     22.45 o 
   1   4  16      132.97      152.42      2.76 o 
   2   4  16      223.80      205.66      3.16 o 
   3   4  16       71.10       63.24      2.07 o 
   4   4  16      297.15      260.92      4.88 o 
   5   4  16        9.65        6.26      0.34 o 
   6   4  16       66.15       76.92      1.17 o 
   7   4  16        1.57        1.73      0.37 o 
  -6   5  16       29.13       26.20      0.67 o 
  -5   5  16       24.85       23.40      0.58 o 
  -4   5  16      225.41      249.73      3.07 o 
  -3   5  16        3.39        3.74      0.33 o 
  -2   5  16       65.26       71.37      1.32 o 
  -1   5  16      529.25      555.72      7.70 o 
   0   5  16      359.16      340.64      4.94 o 
   1   5  16      529.05      543.43      7.68 o 
   2   5  16       66.56       71.31      1.34 o 
   3   5  16        3.46        3.93      0.43 o 
   4   5  16      226.64      249.74      2.98 o 
   5   5  16       24.48       23.86      1.18 o 
   6   5  16       28.85       26.85      0.86 o 
  -6   6  16       24.23       26.64      0.82 o 
  -5   6  16       23.13       28.16      1.26 o 
  -4   6  16      105.28       94.31      1.49 o 
  -3   6  16      183.45      182.11      2.09 o 
  -2   6  16       31.80       29.14      1.30 o 
  -1   6  16       27.24       24.73      0.93 o 
   0   6  16      292.15      288.37      4.23 o 
   1   6  16       26.60       23.68      0.82 o 
   2   6  16       31.66       28.60      1.14 o 
   3   6  16      185.64      182.13      2.11 o 
   4   6  16      105.81       93.51      2.23 o 
   5   6  16       22.80       29.92      0.68 o 
   6   6  16       24.52       28.04      0.63 o 
  -5   7  16        2.34        2.56      0.24 o 
  -4   7  16        9.59        8.78      0.35 o 
  -3   7  16        3.42        6.28      0.35 o 
  -1   7  16       39.11       33.39      0.92 o 
   0   7  16       62.53       59.88      0.81 o 
   1   7  16       39.48       31.25      0.65 o 
   2   7  16      133.25      130.75      3.02 o 
   3   7  16        3.24        6.09      0.33 o 
   4   7  16        9.60        7.32      0.41 o 
   5   7  16        2.39        2.62      0.23 o 
  -4   8  16       10.36       13.07      0.60 o 
  -2   8  16       73.64       65.75      1.67 o 
  -1   8  16       60.79       62.64      0.87 o 
   0   8  16       11.95       12.10      0.34 o 
   1   8  16       60.26       60.22      1.45 o 
   2   8  16       74.40       64.93      1.50 o 
  -3   9  16       16.68       20.77      0.71 o 
  -2   9  16       10.18       12.10      0.55 o 
  -1   9  16       44.57       40.04      0.65 o 
   0   9  16       15.10       15.17      0.37 o 
   1   9  16       43.94       40.91      0.91 o 
   1   0  17      464.29      475.75      8.64 o 
   2   0  17        1.08        2.49      0.44 o 
   3   0  17      503.42      482.34      7.01 o 
   4   0  17        0.09        1.38      0.58 o 
   5   0  17       19.68       22.31      0.48 o 
   6   0  17       31.44       37.74      0.64 o 
   7   0  17        0.37        0.30      0.16 o 
  -7   1  17       21.89       23.64      0.51 o 
  -6   1  17       31.62       33.39      0.60 o 
  -5   1  17      142.97      127.96      1.95 o 
  -4   1  17      363.65      369.20      4.14 o 
  -3   1  17      464.16      459.11      5.71 o 
  -2   1  17      173.51      164.70      2.60 o 
  -1   1  17      273.01      256.00      4.82 o 
   0   1  17      283.33      273.34      5.11 o 
   1   1  17      273.40      254.24      4.80 o 
   2   1  17      177.05      171.59      4.67 o 
   3   1  17      464.99      462.27      8.09 o 
   4   1  17      361.93      373.33      5.31 o 
   5   1  17      139.81      122.26      1.45 o 
   6   1  17       32.11       33.79      0.60 o 
   7   1  17       21.62       24.02      0.51 o 
  -7   2  17       51.01       58.90      0.93 o 
  -6   2  17       37.26       41.04      0.70 o 
  -5   2  17       57.93       54.16      0.80 o 
  -4   2  17       18.32       19.80      0.53 o 
  -3   2  17      316.74      296.64      3.79 o 
  -2   2  17       85.43       84.35      1.26 o 
  -1   2  17      138.97      151.22      3.05 o 
   0   2  17      139.36      129.45      2.13 o 
   1   2  17      141.98      154.82      3.05 o 
   2   2  17       84.14       83.02      1.84 o 
   3   2  17      314.94      294.34      7.95 o 
   4   2  17       18.66       21.33      0.62 o 
   5   2  17       57.56       53.65      1.01 o 
   6   2  17       37.35       39.87      0.75 o 
   7   2  17       51.09       60.12      1.08 o 
  -7   3  17       28.39       36.79      0.79 o 
  -6   3  17      132.10      134.37      1.75 o 
  -5   3  17       47.90       48.77      0.74 o 
  -4   3  17        4.24        5.71      0.39 o 
  -3   3  17       83.99       84.97      1.31 o 
  -2   3  17      696.97      703.07     10.81 o 
  -1   3  17       73.33       73.28      1.33 o 
   0   3  17       19.39       27.79      1.22 o 
   1   3  17       72.31       75.10      1.68 o 
   2   3  17      696.89      691.54     11.44 o 
   3   3  17       86.22       84.96      2.75 o 
   4   3  17        4.24        5.51      0.41 o 
   5   3  17       48.30       48.82      0.79 o 
   6   3  17      131.63      138.88      1.90 o 
   7   3  17       28.01       37.56      1.14 o 
  -7   4  17        3.86        4.31      0.83 o 
  -6   4  17        0.49        1.28      0.19 o 
  -5   4  17       44.18       42.65      0.83 o 
  -4   4  17      170.59      173.37      2.23 o 
  -3   4  17      304.37      311.06      4.55 o 
  -2   4  17      167.51      164.42      2.23 o 
  -1   4  17      375.87      370.26      4.63 o 
   0   4  17       33.42       43.13      1.63 o 
   1   4  17      376.42      362.10      9.73 o 
   2   4  17      167.53      159.52      2.57 o 
   3   4  17      304.95      308.50      5.91 o 
   4   4  17      170.99      174.07      2.56 o 
   5   4  17       44.56       43.27      0.99 o 
   6   4  17        0.46        1.44      0.20 o 
   7   4  17        3.81        4.86      0.27 o 
  -6   5  17        5.91        5.93      0.42 o 
  -5   5  17       39.09       37.78      0.76 o 
  -4   5  17      242.48      231.42      2.88 o 
  -3   5  17       38.06       34.17      0.67 o 
  -2   5  17       27.87       23.18      0.79 o 
  -1   5  17      143.83      146.25      2.32 o 
   0   5  17       63.30       60.40      1.46 o 
   1   5  17      148.25      145.22      2.92 o 
   2   5  17       27.25       23.55      0.67 o 
   3   5  17       37.71       37.56      3.18 o 
   4   5  17      242.05      234.86      4.98 o 
   5   5  17       39.12       38.90      2.03 o 
   6   5  17        6.18        6.56      0.47 o 
  -6   6  17       96.90       99.75      2.26 o 
  -5   6  17       55.74       54.09      1.32 o 
  -4   6  17       26.46       26.65      0.63 o 
  -3   6  17       43.76       43.44      0.68 o 
  -2   6  17      165.50      156.30      2.71 o 
  -1   6  17      405.48      424.30      7.46 o 
   0   6  17       34.75       21.77      0.81 o 
   1   6  17      407.44      412.81      5.96 o 
   2   6  17      162.35      150.94      2.04 o 
   3   6  17       43.24       42.67      0.86 o 
   4   6  17       25.83       25.07      1.03 o 
   5   6  17       55.41       56.44      1.04 o 
   6   6  17       96.88      102.10      2.32 o 
  -5   7  17       39.38       41.15      0.82 o 
  -4   7  17        1.58        1.50      0.35 o 
  -3   7  17      119.21      119.86      3.41 o 
  -1   7  17       11.97       16.08      1.73 o 
   0   7  17        2.48        3.07      0.47 o 
   1   7  17       12.17       13.95      0.54 o 
   2   7  17      158.66      145.50      2.80 o 
   3   7  17      119.30      121.30      2.08 o 
   4   7  17        1.73        2.16      0.30 o 
   5   7  17       39.42       41.90      0.81 o 
  -4   8  17        1.76        1.74      0.30 o 
  -2   8  17       48.77       48.32      1.30 o 
  -1   8  17        5.28        6.95      0.30 o 
   0   8  17       47.24       58.09      0.82 o 
   1   8  17        5.18        6.01      0.33 o 
   2   8  17       48.43       46.54      1.19 o 
  -2   9  17       39.49       40.17      1.07 o 
  -1   9  17       58.34       60.46      1.42 o 
   0   9  17        8.98        4.68      0.36 o 
   1   9  17       58.66       59.02      1.51 o 
   0   0  18      737.99      678.58     17.25 o 
   1   0  18      185.50      216.52      4.15 o 
   2   0  18      490.42      456.32     11.84 o 
   3   0  18      249.97      247.19      4.55 o 
   4   0  18      230.78      195.94      2.98 o 
   5   0  18      510.06      508.67      6.61 o 
   6   0  18        1.73        0.71      0.19 o 
   7   0  18       61.69       73.14      1.32 o 
  -7   1  18        6.78        8.02      0.44 o 
  -6   1  18      143.62      142.03      1.75 o 
  -5   1  18      324.18      309.27      3.69 o 
  -4   1  18       91.52       88.47      1.21 o 
  -3   1  18      285.02      296.37      3.80 o 
  -2   1  18       18.59       16.75      0.92 o 
  -1   1  18      123.76      134.74      3.88 o 
   0   1  18      209.20      208.13      4.00 o 
   1   1  18      124.42      135.78      2.73 o 
   2   1  18       18.09       19.85      1.00 o 
   3   1  18      287.46      297.82      5.38 o 
   4   1  18       91.55       87.75      1.55 o 
   5   1  18      325.09      304.96      3.21 o 
   6   1  18      144.31      142.55      1.75 o 
   7   1  18        6.88        8.43      0.31 o 
  -7   2  18        6.94        6.45      0.27 o 
  -6   2  18      247.14      231.23      2.80 o 
  -5   2  18       49.58       45.34      0.71 o 
  -4   2  18      425.98      413.11      5.12 o 
  -3   2  18      348.37      351.70      4.44 o 
  -2   2  18       37.48       47.57      0.84 o 
  -1   2  18      105.77      106.66      2.24 o 
   0   2  18      282.22      275.25      7.35 o 
   1   2  18      105.55      104.51      3.57 o 
   2   2  18       37.43       46.63      1.21 o 
   3   2  18      346.94      346.08      9.32 o 
   4   2  18      427.87      427.29      5.96 o 
   5   2  18       49.91       45.15      0.68 o 
   6   2  18      246.87      236.11      2.71 o 
   7   2  18        6.72        7.06      0.62 o 
  -7   3  18        8.45        9.21      0.78 o 
  -6   3  18       20.34       16.85      0.43 o 
  -5   3  18       29.36       25.09      0.61 o 
  -4   3  18        0.26        0.94      0.20 o 
  -3   3  18      309.41      294.98      3.80 o 
  -2   3  18       21.16       26.08      0.59 o 
  -1   3  18      244.38      253.28      4.86 o 
   0   3  18      215.90      223.41      6.12 o 
   1   3  18      247.65      255.88      4.87 o 
   2   3  18       20.66       25.45      0.85 o 
   3   3  18      308.62      293.84      6.33 o 
   4   3  18        0.22        0.89      0.36 o 
   5   3  18       29.49       25.73      0.48 o 
   6   3  18       19.85       17.31      0.46 o 
   7   3  18        8.26        9.32      0.51 o 
  -6   4  18        3.71        4.91      0.39 o 
  -5   4  18      106.27      102.94      1.61 o 
  -4   4  18       77.43       77.75      1.33 o 
  -3   4  18       92.05       91.16      1.60 o 
  -2   4  18      155.24      152.34      2.10 o 
  -1   4  18      155.79      145.46      2.28 o 
   0   4  18      662.16      673.90     17.28 o 
   1   4  18      154.83      139.20      4.18 o 
   2   4  18      153.26      148.36      2.44 o 
   3   4  18       91.41       85.66      2.03 o 
   4   4  18       77.04       78.63      2.69 o 
   5   4  18      107.77      107.43      2.80 o 
   6   4  18        3.62        4.14      0.29 o 
  -6   5  18       19.90       20.85      0.71 o 
  -5   5  18       47.65       42.13      1.42 o 
  -4   5  18       42.05       42.58      0.88 o 
  -3   5  18      119.86      109.03      1.52 o 
  -2   5  18      169.27      165.26      3.51 o 
  -1   5  18       81.04       83.20      1.29 o 
   0   5  18      288.40      297.71      7.50 o 
   1   5  18       81.63       82.96      1.88 o 
   2   5  18      170.74      165.09      3.18 o 
   3   5  18      119.98      108.86      1.74 o 
   4   5  18       43.60       41.65      1.25 o 
   5   5  18       48.02       44.02      0.89 o 
   6   5  18       20.28       22.06      0.56 o 
  -5   6  18       28.50       34.01      1.03 o 
  -4   6  18       27.12       35.10      0.62 o 
  -3   6  18      222.62      206.20      2.90 o 
  -2   6  18        9.43        7.22      0.41 o 
  -1   6  18      427.81      416.17      5.21 o 
   0   6  18      381.43      401.77      5.38 o 
   1   6  18      428.08      414.27      4.81 o 
   2   6  18        9.77        7.25      0.31 o 
   3   6  18      224.73      206.21      3.39 o 
   4   6  18       27.19       35.27      0.85 o 
   5   6  18       29.13       35.52      0.75 o 
  -5   7  18        0.17        1.18      0.25 o 
  -4   7  18       21.13       21.19      0.81 o 
  -2   7  18       17.65       15.76      0.71 o 
  -1   7  18        2.18        5.46      0.29 o 
   0   7  18       21.94       18.65      0.67 o 
   1   7  18        2.17        6.44      1.51 o 
   2   7  18       17.96       15.67      0.67 o 
   3   7  18       23.16       29.34      1.31 o 
   4   7  18       21.21       20.93      0.68 o 
   5   7  18        0.17        1.05      0.23 o 
  -3   8  18       19.71       23.75      0.79 o 
  -2   8  18       93.97       91.84      2.10 o 
  -1   8  18        3.65        3.54      0.23 o 
   0   8  18        0.21        0.61      0.16 o 
   1   8  18        3.64        3.91      0.49 o 
   2   8  18       93.26       89.03      2.60 o 
  -2   9  18       12.59       13.24      0.53 o 
  -1   9  18       12.54       16.85      0.57 o 
   0   9  18       13.57       15.09      0.57 o 
   1   9  18       12.44       17.25      0.66 o 
   2   9  18       12.83       14.07      0.59 o 
   1   0  19       38.93       49.42      1.52 o 
   2   0  19      347.69      349.19      9.24 o 
   3   0  19      118.12      132.71      2.12 o 
   4   0  19      731.82      665.23      9.23 o 
   5   0  19      197.38      214.96      2.99 o 
   6   0  19       22.03       29.13      0.55 o 
   7   0  19       17.01       23.18      0.49 o 
  -7   1  19       19.99       21.53      0.47 o 
  -6   1  19       24.10       27.66      0.78 o 
  -5   1  19       85.52      100.98      1.57 o 
  -4   1  19        5.08        5.63      0.30 o 
  -3   1  19       89.18       97.44      1.29 o 
  -2   1  19       13.77        9.85      1.33 o 
  -1   1  19       75.41       74.61      2.43 o 
   0   1  19      479.29      506.40      9.23 o 
   1   1  19       75.88       76.00      1.73 o 
   2   1  19       13.32       11.17      0.81 o 
   3   1  19       90.12       98.18      2.06 o 
   4   1  19        5.03        6.15      0.39 o 
   5   1  19       85.65      100.47      1.41 o 
   6   1  19       24.09       27.23      0.53 o 
   7   1  19       19.67       21.07      0.74 o 
  -7   2  19        0.34        0.13      0.21 o 
  -6   2  19       17.01       20.14      0.52 o 
  -5   2  19       15.28       14.75      0.39 o 
  -4   2  19      312.44      310.25      3.38 o 
  -3   2  19       68.41       64.01      0.95 o 
  -2   2  19       39.31       36.59      0.72 o 
  -1   2  19      266.43      261.37      4.98 o 
   0   2  19      104.65       89.40      2.78 o 
   1   2  19      265.47      259.96      5.04 o 
   2   2  19       38.66       35.70      1.14 o 
   3   2  19       68.62       64.29      1.51 o 
   4   2  19      313.51      320.28      4.58 o 
   5   2  19       15.71       15.76      0.38 o 
   6   2  19       16.87       20.03      0.45 o 
   7   2  19        0.33        0.59      0.22 o 
  -7   3  19        8.49        9.61      0.41 o 
  -6   3  19       58.54       56.99      0.98 o 
  -5   3  19       11.13        7.34      0.40 o 
  -4   3  19       48.66       53.49      0.89 o 
  -3   3  19      135.96      134.13      1.91 o 
  -2   3  19      238.91      225.21      2.95 o 
  -1   3  19       85.64       85.92      1.95 o 
   0   3  19        5.69        4.35      0.56 o 
   1   3  19       87.50       88.60      1.95 o 
   2   3  19      241.81      220.15      3.42 o 
   3   3  19      136.87      131.90      2.66 o 
   4   3  19       49.46       54.17      1.36 o 
   5   3  19       10.90        6.84      0.29 o 
   6   3  19       58.76       57.08      1.46 o 
   7   3  19        8.23        8.60      0.35 o 
  -6   4  19       49.02       57.71      1.45 o 
  -5   4  19      195.31      185.82      2.65 o 
  -4   4  19       24.33       25.50      0.57 o 
  -3   4  19      410.73      400.85      5.17 o 
  -2   4  19       27.42       30.45      0.67 o 
  -1   4  19       49.17       60.88      1.01 o 
   0   4  19      159.45      145.20      2.87 o 
   1   4  19       49.88       59.29      1.44 o 
   2   4  19       27.41       31.42      1.76 o 
   3   4  19      412.06      393.79      7.03 o 
   4   4  19       24.18       24.99      0.76 o 
   5   4  19      194.37      193.33      3.70 o 
  -6   5  19       73.49       75.16      1.79 o 
  -5   5  19       74.94       78.02      1.50 o 
  -4   5  19       35.75       38.87      0.79 o 
  -3   5  19      584.68      576.40      6.64 o 
  -2   5  19      132.25      108.01      1.84 o 
  -1   5  19      105.30      101.10      1.50 o 
   0   5  19        9.02       10.97      0.50 o 
   1   5  19      104.48      101.78      3.32 o 
   2   5  19      131.20      104.85      2.36 o 
   3   5  19      587.00      561.32      7.67 o 
   4   5  19       36.22       38.64      1.16 o 
   5   5  19       74.96       80.40      1.39 o 
   6   5  19       73.53       78.64      1.88 o 
  -5   6  19       25.09       19.11      0.71 o 
  -4   6  19        2.63        3.52      0.28 o 
  -3   6  19        2.15        1.76      0.50 o 
  -2   6  19       15.56       19.18      0.62 o 
  -1   6  19       69.73       67.25      1.39 o 
   0   6  19      422.50      407.29      5.10 o 
   1   6  19       70.19       65.39      1.60 o 
   2   6  19       15.26       19.92      0.62 o 
   3   6  19        2.19        2.73      0.29 o 
   4   6  19        2.80        3.31      0.30 o 
   5   6  19       24.72       19.25      0.71 o 
  -4   7  19        6.36        5.89      0.44 o 
  -2   7  19       41.06       43.60      1.23 o 
  -1   7  19       50.97       56.15      1.01 o 
   0   7  19       43.96       45.53      0.77 o 
   1   7  19       50.69       55.59      1.33 o 
   2   7  19       40.77       44.60      1.16 o 
   4   7  19        6.33        5.86      0.36 o 
  -3   8  19       19.32       15.70      0.63 o 
  -2   8  19        4.49        4.42      0.37 o 
  -1   8  19       47.00       41.58      0.75 o 
   0   8  19       59.96       60.63      1.02 o 
   1   8  19       47.07       40.58      1.07 o 
  -1   9  19       19.21       22.01      0.63 o 
   0   9  19      104.59      118.91      2.52 o 
   1   9  19       19.30       22.70      0.74 o 
   0   0  20      224.66      209.10      5.74 o 
   1   0  20       12.38       17.77      0.99 o 
   2   0  20       47.62       32.92      1.42 o 
   3   0  20     1452.22     1361.28     22.80 o 
   4   0  20       15.68       33.71      0.66 o 
   5   0  20        2.49        2.56      0.26 o 
   6   0  20       16.90       15.43      0.47 o 
   7   0  20        2.97        5.53      0.41 o 
  -7   1  20        1.79        1.32      0.16 o 
  -6   1  20       28.33       27.33      0.62 o 
  -5   1  20      306.67      301.54      4.05 o 
  -4   1  20      164.04      166.58      1.94 o 
  -3   1  20      460.48      439.97      4.87 o 
  -2   1  20      209.20      200.36      3.79 o 
  -1   1  20      234.68      237.01      6.52 o 
   0   1  20      290.14      246.14      4.72 o 
   1   1  20      236.85      240.82      4.61 o 
   2   1  20      208.80      205.53      5.66 o 
   3   1  20      463.40      443.79      7.72 o 
   4   1  20      164.62      169.34      3.32 o 
   5   1  20      305.96      300.61      4.05 o 
   6   1  20       28.23       27.15      0.52 o 
   7   1  20        1.87        0.68      0.28 o 
  -7   2  20       18.36       18.26      0.62 o 
  -6   2  20       63.97       57.75      1.60 o 
  -5   2  20       35.24       31.13      0.66 o 
  -4   2  20      146.65      137.97      1.64 o 
  -3   2  20        4.49        3.96      0.26 o 
  -2   2  20      211.01      205.01      3.21 o 
  -1   2  20      111.36       98.37      3.06 o 
   0   2  20      336.93      320.18      8.53 o 
   1   2  20      111.89       98.76      4.20 o 
   2   2  20      212.65      204.98      3.18 o 
   3   2  20        4.43        3.92      0.86 o 
   4   2  20      146.14      139.29      2.78 o 
   5   2  20       35.29       31.04      0.70 o 
   6   2  20       64.26       59.39      0.96 o 
   7   2  20       18.08       18.99      0.43 o 
  -6   3  20        7.20        8.78      0.35 o 
  -5   3  20       91.42       95.26      1.33 o 
  -4   3  20       82.44       76.49      1.15 o 
  -3   3  20       26.92       31.72      0.70 o 
  -2   3  20       64.07       56.92      0.99 o 
  -1   3  20       47.80       46.69      1.09 o 
   0   3  20      157.51      135.29      3.61 o 
   1   3  20       47.81       45.93      0.99 o 
   2   3  20       64.13       56.64      1.15 o 
   3   3  20       27.39       31.32      1.60 o 
   4   3  20       82.06       77.33      1.75 o 
   5   3  20       91.72      100.93      2.30 o 
   6   3  20        7.12        8.13      0.50 o 
  -6   4  20       36.72       38.07      1.08 o 
  -5   4  20        1.05        3.61      0.27 o 
  -4   4  20       40.85       44.16      1.12 o 
  -3   4  20       78.37       90.25      1.30 o 
  -2   4  20       80.68       83.78      1.31 o 
  -1   4  20      330.01      306.08      4.45 o 
   0   4  20      336.67      349.98      6.23 o 
   1   4  20      333.80      306.28      5.51 o 
   2   4  20       79.68       81.54      1.53 o 
   3   4  20       77.91       88.02      1.29 o 
   4   4  20       40.57       41.27      1.25 o 
   5   4  20        1.08        3.13      0.40 o 
   6   4  20       36.69       42.00      1.18 o 
  -5   5  20       27.78       30.26      0.88 o 
  -4   5  20      132.11      128.54      1.91 o 
  -3   5  20       58.52       65.08      1.52 o 
  -2   5  20      535.07      555.79      9.15 o 
  -1   5  20      122.80      127.76      1.67 o 
   0   5  20       57.62       39.74      0.92 o 
   1   5  20      123.00      128.53      2.11 o 
   2   5  20      535.43      538.57     10.46 o 
   3   5  20       58.77       63.50      1.63 o 
   4   5  20      130.47      127.28      2.87 o 
   5   5  20       27.51       29.53      0.96 o 
  -5   6  20       11.34       11.05      0.53 o 
  -4   6  20       30.44       41.73      0.96 o 
  -3   6  20      158.27      146.58      3.98 o 
  -2   6  20       17.57       21.51      0.52 o 
  -1   6  20       14.00       23.52      0.70 o 
   0   6  20       41.34       52.96      0.88 o 
   1   6  20       14.00       24.23      1.16 o 
   2   6  20       17.12       21.06      1.12 o 
   3   6  20      158.90      151.46      2.50 o 
   4   6  20       30.35       41.01      1.12 o 
   5   6  20       11.41       10.34      0.51 o 
  -4   7  20        7.22        5.47      0.40 o 
  -3   7  20        8.14       11.03      0.57 o 
  -2   7  20       71.22       69.64      1.70 o 
  -1   7  20       20.98       25.69      0.57 o 
   0   7  20      116.99      113.57      1.77 o 
   1   7  20       20.67       24.46      0.72 o 
   2   7  20       71.76       67.14      2.21 o 
  -3   8  20       24.22       29.42      0.86 o 
  -2   8  20        8.76       10.20      0.51 o 
  -1   8  20       76.88       88.32      1.96 o 
   0   8  20       28.71       25.95      0.81 o 
   1   8  20       76.53       87.61      2.06 o 
   1   0  21      692.80      602.93     15.52 o 
   2   0  21      171.22      204.78      5.84 o 
   3   0  21     1205.27     1107.92     22.59 o 
   4   0  21       19.11       24.71      0.57 o 
   5   0  21       20.78       14.31      0.47 o 
   6   0  21        2.13        3.55      0.66 o 
  -6   1  21       66.94       66.09      1.29 o 
  -5   1  21       52.52       47.82      0.90 o 
  -4   1  21      142.56      149.74      1.96 o 
  -3   1  21      107.07      104.13      2.47 o 
  -2   1  21       12.67       14.67      0.52 o 
  -1   1  21       15.26       19.63      1.07 o 
   0   1  21      105.94       88.33      1.97 o 
   1   1  21       15.48       18.45      0.73 o 
   2   1  21       13.00       14.99      0.66 o 
   3   1  21      108.77      103.20      2.19 o 
   4   1  21      141.38      150.06      2.40 o 
   5   1  21       52.66       47.15      0.91 o 
   6   1  21       66.38       66.80      1.32 o 
  -6   2  21        5.30        6.63      0.37 o 
  -5   2  21       50.10       47.46      0.86 o 
  -4   2  21       60.58       59.83      0.87 o 
  -3   2  21      239.04      268.73      3.50 o 
  -2   2  21      109.27      106.03      1.86 o 
  -1   2  21       32.55       34.91      3.38 o 
   0   2  21      164.24      149.51      2.91 o 
   1   2  21       32.23       33.97      0.88 o 
   2   2  21      109.96      107.63      2.23 o 
   3   2  21      240.13      263.83      7.35 o 
   4   2  21       60.10       60.89      2.27 o 
   5   2  21       49.86       49.08      0.92 o 
   6   2  21        5.38        6.51      0.30 o 
  -6   3  21       13.21       16.80      0.52 o 
  -5   3  21       53.60       55.47      1.00 o 
  -4   3  21       25.67       21.51      0.63 o 
  -3   3  21       34.11       32.00      0.71 o 
  -2   3  21        2.78        5.80      0.40 o 
  -1   3  21      139.56      156.04      3.06 o 
   0   3  21       22.40       14.35      0.92 o 
   1   3  21      138.58      157.51      2.54 o 
   2   3  21        3.01        6.82      0.46 o 
   3   3  21       34.57       32.38      0.72 o 
   4   3  21       25.85       21.99      0.68 o 
   5   3  21       53.33       55.26      1.84 o 
   6   3  21       13.41       17.10      0.51 o 
  -6   4  21       59.31       64.89      1.59 o 
  -5   4  21       34.15       42.88      1.25 o 
  -4   4  21       85.24       84.97      1.38 o 
  -3   4  21      120.91      120.23      2.02 o 
  -2   4  21       12.70       18.47      0.53 o 
  -1   4  21       81.61       84.19      1.54 o 
   0   4  21       35.98       40.43      1.13 o 
   1   4  21       82.85       88.13      1.92 o 
   2   4  21       12.75       17.95      0.46 o 
   3   4  21      121.36      118.20      1.81 o 
   4   4  21       85.72       86.08      2.06 o 
   5   4  21       34.05       43.01      1.23 o 
   6   4  21       58.89       67.41      1.64 o 
  -5   5  21       19.14       11.90      0.59 o 
  -4   5  21       15.59       16.51      0.49 o 
  -3   5  21      339.97      329.04      5.76 o 
  -2   5  21       10.89       13.56      0.39 o 
  -1   5  21       29.95       28.16      0.88 o 
   0   5  21       68.96       71.10      0.91 o 
   1   5  21       29.31       26.53      0.90 o 
   2   5  21       10.69       13.72      0.71 o 
   3   5  21      339.95      333.87      6.69 o 
   4   5  21       15.55       14.92      0.66 o 
   5   5  21       19.01       12.50      0.57 o 
  -4   6  21       16.98       15.58      0.68 o 
  -3   6  21       44.60       45.50      0.97 o 
  -2   6  21       40.93       45.94      1.07 o 
  -1   6  21       55.54       73.74      1.10 o 
   0   6  21        5.88        9.82      0.44 o 
   1   6  21       55.44       72.72      2.34 o 
   2   6  21       40.48       44.38      1.70 o 
   3   6  21       45.46       46.92      1.33 o 
   4   6  21       16.80       14.39      0.56 o 
  -3   7  21       22.97       24.43      0.81 o 
  -2   7  21        3.09        4.50      0.38 o 
  -1   7  21       75.57       73.88      1.22 o 
   0   7  21       23.30       27.53      0.89 o 
   1   7  21       75.90       74.85      1.45 o 
  -2   8  21       29.47       33.41      0.90 o 
  -1   8  21       15.63       25.00      0.71 o 
   0   8  21      103.93      102.90      2.26 o 
   1   8  21       15.89       24.49      0.81 o 
   2   8  21       29.30       31.23      0.96 o 
   0   0  22     2051.89     1886.21     31.39 o 
   1   0  22        2.97        4.29      0.41 o 
   2   0  22       98.93       97.59      2.07 o 
   3   0  22        5.37        4.89      0.46 o 
   4   0  22      751.47      774.47      8.85 o 
   5   0  22        9.45       13.82      0.47 o 
   6   0  22        2.07        1.54      0.24 o 
  -6   1  22        6.90        8.53      0.40 o 
  -5   1  22      136.55      145.70      2.11 o 
  -4   1  22       16.03       15.01      0.45 o 
  -3   1  22      947.49      924.13     13.21 o 
  -2   1  22       10.07        9.69      0.68 o 
  -1   1  22       12.34       12.54      0.63 o 
   0   1  22      159.76      138.50      2.27 o 
   1   1  22       12.35       13.70      0.59 o 
   2   1  22       10.18        9.23      1.09 o 
   3   1  22      944.75      938.21     15.75 o 
   4   1  22       16.08       14.91      0.72 o 
   5   1  22      135.19      144.83      2.52 o 
   6   1  22        6.74        8.37      0.50 o 
  -6   2  22       12.84       15.51      0.50 o 
  -5   2  22       59.88       63.12      0.96 o 
  -4   2  22       82.38       90.86      1.27 o 
  -3   2  22      302.64      297.32      4.34 o 
  -2   2  22      111.54      100.88      1.75 o 
  -1   2  22       50.18       41.75      1.14 o 
   0   2  22        3.79        1.82      0.34 o 
   1   2  22       50.37       39.45      0.91 o 
   2   2  22      111.97      101.90      2.15 o 
   3   2  22      302.81      289.96      4.00 o 
   4   2  22       81.59       89.76      2.66 o 
   5   2  22       59.55       64.17      2.03 o 
   6   2  22       12.59       14.50      0.51 o 
  -6   3  22       33.91       35.42      0.79 o 
  -5   3  22        0.68        3.03      0.38 o 
  -4   3  22       15.56       12.13      0.69 o 
  -3   3  22       69.99       66.00      1.12 o 
  -2   3  22      150.00      136.95      1.97 o 
  -1   3  22       87.13       79.98      1.82 o 
   0   3  22      310.61      296.23      6.28 o 
   1   3  22       85.90       80.32      1.80 o 
   2   3  22      149.64      137.35      2.28 o 
   3   3  22       69.60       64.77      1.14 o 
   4   3  22       15.83       12.46      0.51 o 
   5   3  22        0.67        3.56      0.32 o 
  -5   4  22        2.54        4.82      0.47 o 
  -4   4  22        3.95        8.16      0.38 o 
  -3   4  22       57.05       56.79      1.39 o 
  -2   4  22       43.89       44.85      0.71 o 
  -1   4  22      142.12      122.32      1.60 o 
   0   4  22       16.07       12.56      0.35 o 
   1   4  22      141.58      119.21      3.58 o 
   2   4  22       43.12       43.19      0.75 o 
   3   4  22       57.37       58.35      1.17 o 
   4   4  22        4.07        7.72      0.52 o 
   5   4  22        2.45        3.93      0.40 o 
  -5   5  22       44.76       50.60      1.34 o 
  -4   5  22        2.37        2.03      0.28 o 
  -3   5  22      121.04      116.52      2.35 o 
  -2   5  22      224.99      216.72      2.62 o 
  -1   5  22      160.38      156.13      1.86 o 
   0   5  22       12.99       10.32      0.45 o 
   1   5  22      159.44      158.12      4.14 o 
   2   5  22      226.26      211.57      5.63 o 
   3   5  22      119.78      118.57      2.06 o 
   4   5  22        2.21        1.48      0.29 o 
  -4   6  22      119.03      117.58      2.08 o 
  -3   6  22       31.73       27.99      0.63 o 
  -2   6  22       52.54       51.04      0.92 o 
  -1   6  22        8.54        9.81      0.33 o 
   0   6  22       54.17       50.33      1.39 o 
   1   6  22        8.48        9.68      0.60 o 
   2   6  22       51.89       46.76      1.75 o 
   4   6  22      119.29      118.03      2.48 o 
  -3   7  22        1.74        4.24      0.36 o 
  -2   7  22       11.49       10.10      0.52 o 
  -1   7  22       16.08       20.84      0.49 o 
   0   7  22       34.65       37.11      1.04 o 
   1   7  22       16.32       22.57      0.81 o 
   0   8  22        1.40        0.81      0.22 o 
   1   8  22       19.05       18.25      0.66 o 
   1   0  23      340.46      320.58      5.74 o 
   2   0  23      701.47      697.52     11.93 o 
   3   0  23       34.76       26.10      0.75 o 
   4   0  23      149.61      156.02      4.11 o 
   5   0  23       41.34       58.16      1.03 o 
   6   0  23       44.42       48.02      1.01 o 
  -6   1  23        8.28        9.23      0.75 o 
  -5   1  23       91.67      100.50      1.54 o 
  -4   1  23       66.95       70.87      1.87 o 
  -3   1  23       30.42       33.41      0.73 o 
  -2   1  23      725.01      645.36      7.65 o 
  -1   1  23       46.08       49.15      1.36 o 
   0   1  23      122.67      111.28      1.91 o 
   1   1  23       45.73       51.74      1.08 o 
   2   1  23      726.20      644.03     11.08 o 
   3   1  23       30.77       35.91      0.77 o 
   4   1  23       67.79       74.60      2.27 o 
   5   1  23       92.32       98.45      1.55 o 
   6   1  23        8.42       11.16      0.44 o 
  -6   2  23       15.31       15.83      0.85 o 
  -5   2  23       62.20       70.98      1.41 o 
  -4   2  23        8.61        5.79      0.43 o 
  -3   2  23      219.73      221.37      4.22 o 
  -2   2  23      177.11      163.22      2.57 o 
  -1   2  23       83.40       88.56      1.94 o 
   0   2  23       50.16       41.64      1.15 o 
   1   2  23       82.52       86.67      1.59 o 
   2   2  23      176.24      161.46      2.34 o 
   3   2  23      218.78      225.29      3.13 o 
   4   2  23        8.22        5.31      0.38 o 
   5   2  23       61.91       70.83      2.18 o 
   6   2  23       15.25       16.10      0.52 o 
  -5   3  23       39.83       38.91      1.42 o 
  -4   3  23       27.32       23.28      0.60 o 
  -3   3  23      177.73      179.82      3.35 o 
  -2   3  23       52.76       50.94      1.27 o 
  -1   3  23      220.17      221.88      2.74 o 
   0   3  23       50.07       40.04      1.14 o 
   1   3  23      220.00      220.50      4.44 o 
   2   3  23       51.70       48.16      0.82 o 
   3   3  23      177.70      179.67      2.96 o 
   4   3  23       27.25       22.93      0.66 o 
   5   3  23       39.34       39.13      1.66 o 
  -5   4  23        8.54        9.83      0.53 o 
  -4   4  23       24.78       21.15      0.58 o 
  -3   4  23      312.28      311.59      4.43 o 
  -2   4  23      135.22      130.21      1.94 o 
  -1   4  23       52.88       55.93      0.80 o 
   0   4  23       15.57       20.98      0.49 o 
   1   4  23       52.32       54.61      1.40 o 
   2   4  23      135.72      132.75      3.07 o 
   3   4  23      312.52      308.79      6.31 o 
   4   4  23       24.64       20.18      0.60 o 
   5   4  23        8.89        9.12      0.51 o 
  -4   5  23       20.62       25.18      0.72 o 
  -3   5  23       48.65       49.93      0.81 o 
  -2   5  23      106.63      100.63      1.55 o 
  -1   5  23       42.49       43.68      0.68 o 
   0   5  23       63.60       68.15      0.93 o 
   1   5  23       42.88       43.98      1.01 o 
   3   5  23       47.99       48.22      1.01 o 
   4   5  23       20.73       23.71      0.75 o 
  -4   6  23        0.55        1.25      0.54 o 
  -3   6  23       15.87       25.66      0.69 o 
  -2   6  23       64.85       65.52      1.10 o 
  -1   6  23       40.66       36.47      0.63 o 
   0   6  23        6.95        5.49      0.41 o 
   1   6  23       41.44       38.56      1.14 o 
  -2   7  23       21.78       18.98      0.67 o 
  -1   7  23        9.50        9.86      0.44 o 
   0   7  23      106.36      121.88      2.63 o 
   1   7  23        9.97       11.13      0.56 o 
   2   7  23       21.85       19.81      0.75 o 
   0   0  24     1963.14     1928.10     32.06 o 
   1   0  24       37.12       21.51      0.86 o 
   2   0  24      218.97      210.71      2.96 o 
   3   0  24      112.54       97.48      1.55 o 
   4   0  24       13.63       10.43      0.84 o 
   5   0  24       22.20       19.89      0.63 o 
   6   0  24      109.63      101.53      1.78 o 
  -6   1  24        4.54        4.42      0.29 o 
  -5   1  24       56.78       53.33      1.66 o 
  -4   1  24      123.19      114.14      3.22 o 
  -3   1  24       17.03       16.66      0.53 o 
  -2   1  24       75.48       70.91      0.96 o 
  -1   1  24       11.70        9.72      0.58 o 
   0   1  24        0.43        1.76      0.59 o 
   1   1  24       11.78       10.08      0.85 o 
   2   1  24       75.37       68.82      1.19 o 
   3   1  24       17.01       15.59      0.51 o 
   4   1  24      123.51      120.90      2.09 o 
   5   1  24       57.02       49.93      1.73 o 
   6   1  24        4.41        4.20      0.34 o 
  -5   2  24      110.83      121.04      2.08 o 
  -4   2  24        2.75        3.57      0.25 o 
  -3   2  24      230.08      245.24      3.31 o 
  -2   2  24       31.46       33.32      0.66 o 
  -1   2  24       72.98       74.92      1.02 o 
   0   2  24        3.17        0.77      0.51 o 
   1   2  24       74.09       76.61      1.10 o 
   2   2  24       31.95       33.93      1.10 o 
   3   2  24      226.85      242.53      3.89 o 
   4   2  24        2.87        3.59      0.32 o 
   5   2  24      110.87      117.20      2.06 o 
  -5   3  24        1.05        1.31      0.30 o 
  -4   3  24       66.07       64.67      1.13 o 
  -3   3  24       69.25       66.20      1.14 o 
  -2   3  24      327.72      322.68      4.20 o 
  -1   3  24       19.73       17.42      0.37 o 
   0   3  24       14.79       16.80      0.33 o 
   1   3  24       20.13       18.17      0.55 o 
   2   3  24      328.50      313.59      4.26 o 
   3   3  24       69.37       66.38      1.45 o 
   4   3  24       65.97       67.56      1.29 o 
   5   3  24        0.96        1.33      0.23 o 
  -5   4  24        6.09        6.83      0.75 o 
  -4   4  24       71.67       73.80      1.26 o 
  -3   4  24      340.80      351.51      4.64 o 
  -2   4  24      729.51      670.96      8.51 o 
  -1   4  24       22.05       23.69      0.47 o 
   0   4  24      285.10      251.00      4.00 o 
   1   4  24       21.83       23.31      0.72 o 
   2   4  24      726.79      684.55     15.47 o 
   3   4  24      338.73      357.14      5.44 o 
   4   4  24       70.63       70.49      1.76 o 
   5   4  24        5.96        7.34      0.44 o 
  -4   5  24       32.05       29.87      1.07 o 
  -3   5  24        0.81       -0.01      0.21 o 
  -2   5  24       50.96       45.04      0.85 o 
  -1   5  24       60.19       62.30      0.74 o 
   0   5  24        0.18        0.02      0.24 o 
   1   5  24       60.66       63.38      2.01 o 
   2   5  24       50.55       44.55      1.59 o 
   4   5  24       32.13       28.43      0.81 o 
  -3   6  24       33.80       40.91      0.89 o 
  -2   6  24       42.35       41.42      0.89 o 
  -1   6  24       19.27       29.56      1.83 o 
   0   6  24       10.71       11.92      0.57 o 
   1   6  24       19.53       29.24      0.94 o 
  -2   7  24        6.05       11.01      0.45 o 
   0   7  24        8.98       13.28      0.52 o 
   1   7  24        8.30        9.25      0.49 o 
   2   7  24        6.03       10.47      0.53 o 
   1   0  25        0.65        2.14      0.22 o 
   2   0  25       12.17       13.24      0.45 o 
   3   0  25       49.93       68.28      1.34 o 
   4   0  25       10.73        9.69      0.47 o 
   5   0  25       72.60       63.57      1.27 o 
  -5   1  25       29.23       31.18      1.20 o 
  -4   1  25      144.97      150.94      2.56 o 
  -3   1  25      111.96      104.72      1.60 o 
  -2   1  25      147.70      155.57      1.77 o 
  -1   1  25      211.80      214.62      2.18 o 
   0   1  25      244.77      221.65      2.58 o 
   1   1  25      213.27      217.91      2.50 o 
   2   1  25      147.42      150.84      2.22 o 
   3   1  25      113.32      106.48      1.89 o 
   4   1  25      144.68      154.90      2.96 o 
   5   1  25       28.60       31.31      0.76 o 
  -5   2  25       37.30       44.02      0.95 o 
  -4   2  25      149.21      127.02      1.87 o 
  -3   2  25       44.93       32.83      0.72 o 
  -2   2  25       14.45       10.89      0.43 o 
  -1   2  25       87.66       75.03      1.01 o 
   0   2  25       27.01       26.82      0.52 o 
   1   2  25       88.37       75.85      1.51 o 
   2   2  25       14.33       10.22      0.60 o 
   3   2  25       45.12       32.32      0.80 o 
   4   2  25      149.21      126.73      2.43 o 
   5   2  25       36.75       42.90      0.93 o 
  -5   3  25       60.12       61.07      1.38 o 
  -4   3  25        9.39       12.18      0.43 o 
  -3   3  25       11.38       13.05      0.46 o 
  -2   3  25      251.66      268.75      3.58 o 
  -1   3  25       87.21       73.20      0.98 o 
   0   3  25      130.65      114.74      1.56 o 
   1   3  25       85.50       73.81      1.46 o 
   2   3  25      251.57      267.35      5.01 o 
   3   3  25       11.36       13.63      0.48 o 
   4   3  25        9.50       12.70      0.47 o 
   5   3  25       59.76       60.41      1.48 o 
  -4   4  25        1.41        1.64      0.25 o 
  -3   4  25       81.89       86.23      1.36 o 
  -2   4  25       65.37       77.32      1.25 o 
  -1   4  25       22.48       19.36      0.35 o 
   0   4  25       25.82       22.82      0.58 o 
   1   4  25       22.78       19.35      0.68 o 
   2   4  25       64.84       76.89      2.36 o 
   3   4  25       81.55       85.21      1.52 o 
   4   4  25        1.37        1.58      0.22 o 
  -4   5  25       72.95       67.14      1.59 o 
  -3   5  25       10.64       11.89      0.46 o 
  -2   5  25       13.64       14.18      0.43 o 
  -1   5  25        7.98       11.76      0.30 o 
   0   5  25        2.69        2.77      0.24 o 
   1   5  25        8.10       12.83      0.43 o 
   2   5  25       13.16       13.80      0.84 o 
  -3   6  25       15.26       17.77      0.51 o 
  -2   6  25       41.11       44.09      0.91 o 
  -1   6  25       16.50       23.54      0.56 o 
   0   6  25        3.06        4.53      0.29 o 
   1   6  25       16.14       22.71      0.79 o 
   2   6  25       40.89       45.48      1.25 o 
   0   7  25       13.49       15.65      0.52 o 
   0   0  26      105.96      119.57      1.81 o 
   1   0  26        3.38        2.13      0.67 o 
   2   0  26       10.28        9.96      0.36 o 
   3   0  26       60.27       78.12      1.47 o 
   4   0  26      109.62      111.35      2.85 o 
   5   0  26       22.12       23.49      0.79 o 
  -5   1  26        4.37        6.05      0.26 o 
  -4   1  26        3.50        3.32      0.30 o 
  -3   1  26      138.68      122.77      2.12 o 
  -2   1  26       58.49       61.96      0.93 o 
  -1   1  26      368.71      348.73      4.26 o 
   0   1  26        0.12        0.55      0.17 o 
   1   1  26      368.32      344.74      5.40 o 
   2   1  26       58.79       61.56      1.21 o 
   3   1  26      138.99      124.15      2.27 o 
   4   1  26        3.30        2.95      0.29 o 
   5   1  26        4.33        6.60      0.36 o 
  -5   2  26       28.24       34.21      1.10 o 
  -4   2  26       20.94       19.03      0.51 o 
  -3   2  26      160.09      162.91      2.31 o 
  -2   2  26      279.39      285.29      3.80 o 
  -1   2  26      317.04      307.01      2.98 o 
   0   2  26      192.48      165.42      2.15 o 
   1   2  26      314.07      309.22      4.84 o 
   2   2  26      280.25      288.58      4.45 o 
   3   2  26      162.05      165.79      2.71 o 
   4   2  26       20.77       17.97      1.57 o 
   5   2  26       28.44       35.23      0.78 o 
  -4   3  26      117.64      124.66      3.44 o 
  -3   3  26      116.13      131.92      1.92 o 
  -2   3  26      129.02      123.96      1.83 o 
  -1   3  26       62.20       54.37      0.67 o 
   0   3  26      114.88      126.33      2.18 o 
   1   3  26       61.59       52.42      1.15 o 
   2   3  26      130.74      129.52      3.44 o 
   3   3  26      116.41      132.92      2.21 o 
   4   3  26      117.42      127.30      2.98 o 
  -4   4  26        0.72        0.86      0.21 o 
  -3   4  26        8.34        6.38      0.35 o 
  -2   4  26       61.23       62.80      1.06 o 
  -1   4  26       40.51       45.40      0.88 o 
   0   4  26       17.92       18.58      0.50 o 
   1   4  26       40.15       45.61      1.01 o 
   2   4  26       60.16       63.65      2.01 o 
   3   4  26        8.38        5.98      0.60 o 
   4   4  26        0.83        2.13      0.27 o 
  -3   5  26       15.47       13.46      0.45 o 
  -2   5  26       29.05       26.71      0.83 o 
  -1   5  26       49.35       43.29      0.77 o 
   0   5  26       20.99       18.38      0.48 o 
   1   5  26       49.74       44.19      0.82 o 
   2   5  26       29.90       28.33      0.73 o 
  -2   6  26        0.64        0.98      0.18 o 
  -1   6  26       25.97       30.07      1.19 o 
   0   6  26       49.43       64.43      1.18 o 
   1   6  26       26.25       31.55      0.92 o 
   2   6  26        0.62        1.12      0.26 o 
   1   0  27      395.50      398.72      6.12 o 
   2   0  27        7.71        7.42      0.36 o 
   3   0  27       83.36       91.49      1.65 o 
   4   0  27       13.88       12.50      0.46 o 
  -4   1  27       23.18       27.31      1.25 o 
  -3   1  27       36.44       33.53      0.79 o 
  -2   1  27       41.92       39.15      0.64 o 
  -1   1  27       90.63       97.12      1.49 o 
   0   1  27       18.10       21.35      0.48 o 
   1   1  27       89.74       93.98      1.74 o 
   2   1  27       41.80       39.67      0.70 o 
   3   1  27       35.98       32.81      1.12 o 
   4   1  27       22.78       26.67      1.03 o 
  -4   2  27       57.55       62.88      1.22 o 
  -3   2  27        7.77        9.05      0.46 o 
  -2   2  27       19.83       24.00      0.67 o 
  -1   2  27       26.48       19.91      0.41 o 
   0   2  27      124.66      121.59      2.09 o 
   1   2  27       26.18       20.58      1.57 o 
   2   2  27       20.41       25.73      0.73 o 
   3   2  27        8.05        9.17      0.39 o 
   4   2  27       57.50       62.22      1.71 o 
  -4   3  27       26.16       27.10      0.68 o 
  -3   3  27       21.76       27.75      0.60 o 
  -2   3  27      115.43      114.27      1.71 o 
  -1   3  27      159.26      163.98      1.89 o 
   0   3  27       42.85       41.00      0.91 o 
   1   3  27      157.94      163.17      2.73 o 
   2   3  27      115.30      119.70      2.07 o 
   3   3  27       21.47       26.52      0.63 o 
   4   3  27       26.33       27.75      0.64 o 
  -3   4  27       14.22       10.29      0.42 o 
  -2   4  27       52.69       50.03      0.97 o 
  -1   4  27       30.35       31.01      0.91 o 
   0   4  27       18.20       16.02      0.45 o 
   1   4  27       30.08       30.37      0.77 o 
   2   4  27       53.96       51.24      1.07 o 
   3   4  27       14.20       11.88      0.74 o 
  -2   5  27       22.00       26.67      1.03 o 
  -1   5  27       22.90       20.63      0.99 o 
   0   5  27        9.43       16.06      0.48 o 
   1   5  27       23.03       21.66      0.60 o 
   2   5  27       22.14       26.50      1.33 o 
   0   6  27        3.01        1.50      0.17 o 
   0   0  28       44.11       53.15      1.31 o 
   1   0  28       53.40       56.24      1.65 o 
   2   0  28       24.71       27.16      0.53 o 
   3   0  28        3.50        0.62      0.17 o 
   4   0  28        0.00        0.86      0.19 o 
  -4   1  28       16.10       17.96      0.51 o 
  -3   1  28        5.90        3.27      0.22 o 
  -2   1  28       28.80       28.95      0.52 o 
  -1   1  28      176.28      175.59      2.88 o 
   0   1  28       60.41       51.92      0.81 o 
   1   1  28      176.46      175.77      2.89 o 
   2   1  28       28.73       28.37      0.76 o 
   3   1  28        5.87        3.27      0.26 o 
   4   1  28       15.79       17.26      0.65 o 
  -4   2  28       10.05       13.51      0.55 o 
  -3   2  28       89.71      100.85      2.45 o 
  -2   2  28      142.89      139.84      1.66 o 
  -1   2  28       24.85       29.09      0.64 o 
   0   2  28       59.63       53.14      1.08 o 
   1   2  28       25.12       28.90      0.75 o 
   2   2  28      144.06      140.02      2.39 o 
   3   2  28       89.54      102.07      1.72 o 
   4   2  28       10.25       14.35      0.42 o 
  -3   3  28       80.59       91.09      2.29 o 
  -2   3  28      101.47      101.86      1.27 o 
  -1   3  28       87.94       87.90      1.37 o 
   0   3  28        8.01        5.80      0.31 o 
   1   3  28       87.65       89.86      1.62 o 
   2   3  28      101.63      105.88      2.31 o 
   3   3  28       79.47       91.63      2.58 o 
  -3   4  28       53.09       51.65      0.79 o 
  -2   4  28       23.85       23.88      0.61 o 
  -1   4  28       11.14        8.51      0.70 o 
   0   4  28       28.97       25.69      0.63 o 
   1   4  28       11.25        8.41      0.41 o 
   2   4  28       23.82       25.25      0.66 o 
   3   4  28       52.72       51.73      1.64 o 
  -1   5  28        0.36        0.92      0.36 o 
   0   5  28       36.01       35.97      1.13 o 
   1   5  28        0.32        0.58      0.19 o 
   1   0  29        4.62        6.30      0.35 o 
   2   0  29        6.78       14.27      1.36 o 
   3   0  29       25.79       31.36      0.56 o 
  -3   1  29       11.03       10.58      0.38 o 
  -2   1  29       42.21       40.73      1.16 o 
  -1   1  29       59.64       64.59      1.06 o 
   0   1  29        0.03        2.05      0.24 o 
   1   1  29       60.27       64.85      1.25 o 
   2   1  29       42.48       41.85      0.93 o 
   3   1  29       11.17       11.59      0.57 o 
  -3   2  29       23.19       30.67      0.85 o 
  -2   2  29       26.87       25.02      0.48 o 
  -1   2  29       52.66       55.66      0.93 o 
   0   2  29       70.18       66.27      1.37 o 
   1   2  29       52.55       55.36      1.12 o 
   2   2  29       26.96       23.25      0.66 o 
   3   2  29       23.66       31.20      0.94 o 
  -3   3  29        3.12        3.35      0.31 o 
  -2   3  29       53.96       51.36      1.70 o 
  -1   3  29       68.24       66.77      2.07 o 
   0   3  29        2.21        4.39      0.37 o 
   1   3  29       68.24       67.76      1.27 o 
   2   3  29       54.22       52.96      1.06 o 
   3   3  29        3.02        3.26      0.27 o 
  -2   4  29       25.82       23.63      1.04 o 
  -1   4  29       17.17       14.57      0.82 o 
   0   4  29        0.27       -0.04      0.15 o 
   1   4  29       16.92       15.82      0.48 o 
   2   4  29       26.04       24.33      0.78 o 
   1   0  30       27.87       24.39      0.62 o 
   2   0  30       11.59       10.14      0.43 o 
   3   0  30        2.56        1.64      0.23 o 
  -3   1  30        8.03       11.20      0.40 o 
  -2   1  30       25.73       28.47      0.85 o 
  -1   1  30       18.17       24.11      0.61 o 
   0   1  30       60.11       59.93      1.35 o 
   1   1  30       17.77       25.00      0.78 o 
   2   1  30       25.86       27.70      0.69 o 
   3   1  30        7.85       10.48      0.42 o 
  -2   2  30        4.26        5.49      0.57 o 
  -1   2  30       16.07       16.93      0.90 o 
   0   2  30       67.14       70.13      2.10 o 
   1   2  30       15.98       18.31      0.52 o 
   2   2  30        4.26        4.33      0.30 o 
  -2   3  30       39.80       45.13      1.18 o 
   0   3  30       17.15       12.92      0.78 o 
   1   3  30      105.57       96.23      1.65 o 
   2   3  30       40.22       44.34      1.39 o 
   1   0  31       38.82       39.00      0.97 o 
   2   0  31        0.87        1.01      0.20 o 
  -2   1  31       20.77       20.51      0.66 o 
   0   1  31       20.53       19.56      0.90 o 
   1   1  31       19.55       17.78      1.34 o 
   2   1  31       20.88       19.86      0.54 o 
  -1   2  31       29.98       28.58      1.14 o 
   0   2  31        0.31        0.27      0.33 o 
   1   2  31       29.95       30.70      1.26 o 
                                                 
